# Supplementary material for: Avian Pathogenic Escherichia coli (APEC) Strain-Dependent Immunomodulation of Respiratory Granulocytes and Mononuclear Phagocytes in CSF1R-Reporter Transgenic Chickens
Source: Front Immunol. 2020 Jan 10;10:3055. doi: 10.3389/fimmu.2019.03055 (PMC6967599; doi:10.3389/fimmu.2019.03055)
Supplement: Supplementary file 2 [file Table_3.xlsx]

## Sheet: Clusters
Cluster 1	Cluster 2	Cluster 3	Cluster 4	Cluster 5	Cluster 6	Cluster 7	Cluster 8	Cluster 9	Cluster 10	Cluster 11	Cluster 12
SEPT5	ACE	AASS	ABCB1	ADAM9	ACO2	C12orf66	ATP5C1	ACSS2	ABCC1	ACSBG1	ANKRD11H
A4GALT	ACKR3	ABI3BP	ABCC3	AGA	ANP32E	GNB2L1	ATP5G3	ALG12	ABCC4	ADD2	APLP2
ABCA13H	ADGRF5H	ABLIM1	ABCG4	ALDH7A1	ARFGAP1	ITGB1BP3	C1QBP	ALG5	ANGPTL4	ADPRHL1	ATF3
ABCA4	ADGRL2	ADRA2A	ACSL6	ANAPC1	ATM	NDUFA10	CNPY3	AP2M1	ANO6	ANK1	ATP6V0D1
ABCG1	ADGRL4	AKAP12	ADGRG6	ARSK	ATP10D	PTP4A2	COX4I1	ARIH2	ARHGAP31	BBOF1	BCL2L1
ABHD2	ANO3	AMY1A	AFF2	ATP2C1	CLTCL1	RPL10A	CTBPL	ASL2	ATP1B3	CA13	C1orf43H
ABHD5	ANPEP	BMP6	ANO4	BIN1	COX10	RPL11	CYCS	ASNS	ATP5F1D	CREG1	CNOT6L
ACAP3	AQP1	CAV1	ARHGAP18	CTC1	EFTUD2	RPL13	DAD1	ASS1	BCL9L	CYP2AC2	CRISPLD2
ACAP3H1	C5H11ORF96	CD34	ARHGAP20	DICER1	ENSGALG00000038826	RPL14	DEGS1	BZW1	BEST4	CYP4A22	DAB2IP
ACAP3H2	CALD1	CDC42BPA	ARHGAP28	ENSGALG00000041478	ERLIN2	RPL19	DRG2	CALR	BHLHE22	CYP4B7	DYRK1B
ACER1	CCDC85A	COL12A1	ARHGAP6	ENSGALG00000045584	FADD	RPL21	DYL1	CCR2	BSG	DCUN1D2	EHD3
ACP5	CD93	COL5A2	ARHGEF9	ERCC5	GPATCH2	RPL22	EIF3I	CCT5	C4BPAH	DMTN	GPR27H
ACSBG2	CDH5	COL6A1	ARL6IP1	ETFDH	GTF3C1	RPL23A	ERP29	CCT6A	CALM1	ENSGALG00000010474	HDAC7
ACSL4	COL4A1	COL6A2	ATAD2	EXT2	IDH1	RPL27	GRPEL1	CCT7	CDH1	ENSGALG00000028210	HIVEP1
ADAD1	CTNNAL1	COL6A3	ATP2B4	EZH2	IKZF1	RPL27A	IL13RA1	CCT8	CHD9	ENSGALG00000030429	HIVEP2
ADAMDEC1	CTTN	DCN	BAIAP2	FGL2	LMAN1	RPL31	KPNB1	CDV3	CKB	ENSGALG00000032565	IL1R2
ADD1	CYR61	DENND2A	BCKDHB	GNAQ	MAEA	RPL32	LY86	CLTB	CMBLH	ENSGALG00000032669	KDM2A
ADGB	DOCK9	EBF1	BCL11A	GNPAT	MAGT1	RPL35	MRPL3	CMPK1	COL4A3BP	ENSGALG00000035048	KIAA0040
ADGRG1	ENSGALG00000000478	EDN2	BLK	GPR65	MAN2B2	RPL36	MTDH	CPEB2	CORO2A	ENSGALG00000035309	KLHL5
ADIPOR2	ENSGALG00000020899	EFCC1	BMF	IL15	MMR1L4	RPL39	NDUFB9	CRELD2	CTNND1	ENSGALG00000038233	MAPK11
ADORA2A	ENSGALG00000039290	EFEMP1	BRCA1	IPO11	MTIF2	RPL7	NME2	CTSC	CUBN	ENSGALG00000040815	MAPKAPK2
ADORA3	ENSGALG00000040964	EGFLAM	C10orf71	IPO5H1	MTRR	RPL7A	NOD1	CUL2	CXCL13	ENSGALG00000042510	OGDH
AFAP1L1	ENSGALG00000042108	EMCNH	C1orf198	IPO5H2	NVL	RPLP1	NPC2	CYBB	CXCL13L2	ENSGALG00000042969	PREX1
AFF4	ENSGALG00000045368	ENSGALG00000036073	C20orf194H2	KCNK13	PAPSS1	RPLP2	PDCD5	DET1	CXCL8	ENSGALG00000043900	PTK2B
AFTPH	ENSGALG00000046481	ENSGALG00000038259	CADM1	MAML2	PREP	RPS10	PPP1R8	DNAJB11	CYP3A5	ENSGALG00000044831	REL
AGTPBP1	FLT4	ENSGALG00000043377	CARD11	MCC	PTPN11	RPS11	PSMA5	DNAJC3	DENND1A	ENSGALG00000044916	RRAGA
AHCYL1	GJA3	EPAS1	CAT	MCUB	RFTN2	RPS12	PSMC2	EDC4	DUSP16	ENSGALG00000045423	SAT1
AIFM3H	GP9H	F2R	CCDC50	MICU2	SACM1L	RPS13	RAC1	EEF1A1	DUSP8	ENSGALG00000046372	STBD1H
AK4	GPR182	FAM171A1	CCND1	MOCOS	SAR1B	RPS14	SEC13	EIF2S2	EAF2	ENSGALG00000046431	TAP2
AKAP13	HECW2	FAT1	CDAN1	NBAS	SCFD1	RPS15A	SLC25A3	EIF5B	EIF4H	EPN3	TET3
AKR1E2H	HHIP	FAT4	CDCA7L	NUP205	SEC23IP	RPS16	SNRNP40	ENSGALG00000036759	ELMSAN1	FAM161A	TIRAP
ALS2CL	HOXB7	FBLN5	CEP128	NUP210	SEC31A	RPS17	SPCS3	ENSGALG00000037328	EMP1	FAM173B	TPD52
AMD1	IGLL1	FGD5	CFH	PHF14	SFPQ	RPS25	TRPM7	FASN	ENSGALG00000003203	FBXO3	TRAK2
AMDHD2	KALRN	FGFRL1	CHD6H	POLR1A	SPAST	RPS27A	UQCRFS1	GBF1	ENSGALG00000004127	FETUB	TWF2
AMPD1	KDR	FSTL1	CIITA	PRCP	SPECC1L	RPS3A	YWHAB	HDLBP	ENSGALG00000037166	GALR3	UBR5
AMPD2	LDB2	GATA2	CKAP5	PRKAA1	SPPL2A	RPS4X	ZDHHC6	HIPK2	ENSGALG00000037194	GCAT	ZBTB17
AMPD3	LUM	GREB1L	CLSTN3	PRPSAP2	SUCLG1	TMSB4X		KDELR2	ENSGALG00000037295	gga-mir-193b	ZMPSTE24
ANKRD12	MBOAT2	HEG1	CNTN1	RAD50	SUCLG2			KIAA0930	ENSGALG00000037559	gga-mir-365b
ANKRD13C	MC5R	HLF	COLEC12	RIMS2	TAF2			MDH2	ENSGALG00000039261	H1F0
ANKRD17	MEIS2	HMCN1	CRYL1	SENP6	TMEM245			MED23	ENSGALG00000041383	HBA1
ANKRD22	MYLK	HOXA3	CSRP2	SESTD1	TMEM65			NHSL1	ENSGALG00000043779	HBBA
ANKRD28	MYRIPH2	HSPG2	CTNS	SETD3	TUBGCP5			NT5C1B	ENSGALG00000044114	HBM
ANKRD6	PDGFD	IGFBP5	CTSA	SETX	VCAN			NT5E	ENSGALG00000044385	HEP21
ANP32DH	PDGFRB	ITGA8	CX3CR1	SNX6	XDH			P4HB	ENSGALG00000044466	IQUB
ANTXR2	PLCB1	JCAD	CYB561A3	ST8SIA4				PDIA4	ENSGALG00000045596	KEL
APBB1IP	PLEKHG1	KIAA1210	CYP2U1	SYK				PDIA6	ENSGALG00000045671	KNG1
ARFGEF1	PLVAP	LAMA4	DCLK3	SYNE3				PLA2G6	FAM129B	LINC00954
ARG2	PRELP	LIFR	DEK	SYNJ1				POMP	FGD6	MFSD2B
ARHGAP20H	RAI2	MAGI1	DEPDC6	THADA				PPIB	FLNB	MOG
ARHGAP29	RAPGEF5	MATN2	DGKD	TLR2B				PSMA7	FLT1	MYCBPAP
ARHGAP45	RASGEF1C	MEOX2	DNASE2B	TNPO1				PSMD1	FOXP4	NUP98
ARHGEF4	RGCC	MET	DOCK4	TPGS2				PSMD14	FRMD4A	OSGIN1
ARID2	RNF144A	MID2	DPYSL2	TPP2				PXN	FST	PLAG1
ARID3A	SELE	MYRF	DUSP6	TRAK1				RAN	FSTL3	PLCXD2
ARID4B	SERPINH1	NFIA	EDEM2	TSPAN12				RPN2	GADD45A	PNLDC1
ARIH1	SLC9A3R2	NID1	ENSGALG00000005359	UBAC2				SEC11C	GALNT6	RANBP2H
ARSG	SOX18	NPR3	ENSGALG00000028322	WDFY3H2				SEC61A1	GGT1	RBP
ASL1	TEAD1	PCDH1	ENSGALG00000030439	WDR48				SLC1A6	GJC1	RFESD
ASMTL	TNC	PDGFRA	ENSGALG00000033476	WDR7				SLC35B1	GJD3	RHAG
ASXL2	TSPAN13	PLEKHG2H1	ENSGALG00000033553	YTHDC2H2				SLC43A3	HECTD3H1	RHCE
ATF2	VEGFRKDRL	PLEKHH2	ENSGALG00000033981					SSR3	HIVEP3	RIPOR3
ATF7IP	WWC2	PLXNA2	ENSGALG00000034508					ST13	HM13	SEMA3D
ATG13		PODXL	ENSGALG00000034519					STT3A	HSF2BP	SLC4A1
ATG2B		PREX2	ENSGALG00000036367					TCP1	HTR2A	SOX6
ATMIN		PTCHD1	ENSGALG00000036440					TMED2	HTRA1	ST6GAL2
ATP11A		PTPN14	ENSGALG00000038092					TTC13	IGSF3	SYNM
ATP13A2		PTPRB	ENSGALG00000039855					YBX1	IL10	TDH
ATP2A3		PTPRD	ENSGALG00000040348					YWHAE	IL13RA2	TRIM27.2
ATP6V0A4		PTPRG	ENSGALG00000040824					ACOT13	IL19	TRIM39.1
ATP9A		PTPRM	ENSGALG00000041098					ANXA2	IL20RA	UCP3
AvBD3		PTRF	ENSGALG00000042914					AP000311.1H	IL4I1	VWDE
AXDND1		RARB	ENSGALG00000043388					AP2B1	JAG1	WBP4
AXIN2		SEMA5B	ENSGALG00000043463					C1orf116	JPH1	WDR27
AZIN1		SEMA6D	ENTPD1					CTSB	KIF1A	WNK4
B4GALT1		SERPINB12	EPB41L2					GPRIN3	KLF5
B9D1		SHROOM2	ESRRB					HSPD1	KSR1
BATF		SPARC	F13B					HYOU1	LGMN
BCAT1		SYNE2	FAM105A					IL4RH	MAFF
BCL2L10		TBX2	FAM117B					KCTD10	MAP4K4
BHLHE23		TBX3	FAM135A					MME	MED13
BICD2		TEK	FBP1					MVD	MGAT4C
BIK		TGFBR3	FBXO32					NPTN	MIF
BIRC2		TJP1	FBXO7					OAZ1	MT4L
BLM		VWF	FCHO2H1					PCYOX1	MYO1E
BMPR2		ZBTB32	FCHO2H2					PDIA3	NAA50
BOLL			FH16H					PID1	NDUFS4
BRAF			FHL3					PLA2R1	NOS2
BRD4			FLT3					PRELID1	OCSTAMP
BTBD11			FRS3					PSMA1	OGFRL1
BTK			GNAI1					PSMD4	PARVB
C11H16orf70			GNAL					S100A10	PDE4C
C14orf39			GNPDA1					S100A6	PDE8A
C1QTNF6			GPD2					SDF2	PDGFA
C25H1ORF43			GPR34					SEC61B	PDXK
C26H6orf106			GPRC5C					2011-09-01	PFKFB2
C3H1ORF100			GTF2I					SLC35B4	PHLDA2
C4orf19			HAVCR1					TAF13	PHLDB1
C8orf37			HDAC11					TBXAS1	PIGF
CA2			HDX					WDR11	PIGR
CA4			HHIPL1						PIP4K2A
CAB39			HMBOX1						PLG
CACNA2D4H2			HMGN3						PLIN4
CACNB4			IL31RA						PLS3
CARD19			ING1						PLXNA1
CASC1H			IQSEC1						PPARA
CASC5H			JAMLH						PPARGC1B
CASP8AP2			KAT6B						PRKCQ
CBL			KCNK17						PRR5
CC2D2A			KCNMA1						PRSS23H
CCDC126			KCNT2						PSD3
CCDC13			KIF20A						PSMD7
CCDC157			KIF5C						RAB5C
CCL4			KLHDC1						RDX
CCLL4			LGALS2						RFFL
CCNDBP1			LIMD1						RGS4
CCNL1			LPAR6						RHOC
CD247			LRP6						RHOQ
CD55			LRRK1						RHPN2
CD72AGL			LSAMP						RIPK2
CD99L2			LTA4H						RNFT1
CDCA4L			MAOA						RNH1
CDH23b			MARCKS						RRAD
CDK15			ME1						SAMD4A
CDK17			MEF2C						SC5D
CDK5RAP2			MGAT3						SCD
CDKL2			MICAL2						SDC4
CDKN3			MMR1L3						SEC61A2
CDS2			MPZL2						SEMA3C
CDYL2			MTM1						SERPINE2
CEP350			MXRA7						SH3PXD2B
CEP68			MYCT1						SLC16A1
CEP85L			NAAA						SLC2A1
CFAP58			NAV3						SLC7A5
CGTL			NCOA4						SLCO4C1
CHD2			NCOA7						SNX18
CHD7			NDFIP1						SPIRE2
CHIR-AB1.1			NEDD4L						SPTBB4L
CHMP7			NEK1						SREBF2
CHST13			NEK7						ST14
CHUNK-1			NME5						STARD8
CISH			NPAS2						STEAP1H
CLEC3B			NPHP1						SYDE2
CLK2			NR1D2						TCF20
CLRN1			NREP						TFB1M
CMTR1			NUGGC						TGM4
CNBP			NXN						TIAM2
CNIH1			OPHN1						TIMP2
COL17A1			P2RY6						TM4SF19
COL4A2			PALM2						TMEM201
COL8A1			PAQR8						TNIP3
COL9A2			PCDH18						TNS1
COMMD1			PCSK2						TPM2
COMMD2			PEAK1						TUBB3
CORO2B			PEX5						UMODL1
CRACR2B			PGM2L1						UPK1B
CREM			PHC1						VIM
CRLF2			PKD1						WLS
CROCCH			PKHD1						WNT5B
CRYBB3			PKIB						ZBTB21
CSF2RAH1			PLBD1						ZC3H12C
CSF3R			PLPP7						ZSWIM5H1
CSGALNACT1			PON2
CSGALNACT2			PPIP5K2
CSNK1A1			PPP1R9AH1
CSNK1D			PPP1R9AH2
CSNK2A2			PPP3CA
CTSD			PRKCB
CWF19L2			PSEN2
CXCL12			PTER
CXCR1			PTK2
CYB5R2			PTPN13
CYB5R3			PTPRA
CYFIP2			RALGAPA2H1
CYLD			RALGAPA2H2
DACH1			RARRES1
DCAF1			RASGRP3
DCLK2			RFC2
DCPS			RGL1
DDTNFR23			RGS12
DDX3X			RPS6KA2
DEF6			RUNDC3B
DENND2D			SCARB1
DENND5A			SCPEP1
DGKI			SEC14L5
DGKZ			SELENOP1
DHRSX			SEPP1
DIAPH2			SETBP1
DIP2AH2			SFXN1
DIP2AH3			SH3BP4
DLL4			SLC16A10
DNMT3A			SLC16A7
DOCK10			SLC24A3
DOCK5			SLC24A4
DOK1			SLC25A22
DOT1L			SLC27A6
DTX2			SLC30A1
DUSP1			SLC30A4
DUSP4			SLC37A2
E2F3			SLC44A5
EAF1			SLC9A9
ECM1H			SMARCA1
ECPAS			SOGA1
EFHD2			SORBS1
ELF1			SPATA1
ELF2			SPECC1
ELK4			SPRYD4H
ELL			SSFA2
ELOVL7			ST3GAL5
ENAH			STARD9H1
ENDOUL			STARD9H2
ENOPH1			SUPT3H
ENSGALG00000001885			SYNGR3
ENSGALG00000008040			TBC1D14
ENSGALG00000008404			TBC1D4
ENSGALG00000010024			TBL1X
ENSGALG00000011872			TCTN3
ENSGALG00000020985			TEF
ENSGALG00000025872			TENM3
ENSGALG00000026549			THRB
ENSGALG00000029249			TIMD4
ENSGALG00000029386			TMEM116
ENSGALG00000029680			TMEM131L
ENSGALG00000029975			TMEM132D
ENSGALG00000030223			TMEM144
ENSGALG00000030792			TMEM150C
ENSGALG00000030881			TMEM159
ENSGALG00000031261			TMTC1
ENSGALG00000031520			TNFAIP8L1
ENSGALG00000031617			TP53INP1
ENSGALG00000031795			TPST2
ENSGALG00000032044			TREM2
ENSGALG00000032296			TSPAN6
ENSGALG00000032359			TTBK2
ENSGALG00000032449			TYRO3
ENSGALG00000032867			UNC13A
ENSGALG00000033148			VCAM1
ENSGALG00000033265			VIPR1
ENSGALG00000033714			WDR91
ENSGALG00000033904			XCR1
ENSGALG00000034021			XXYLT1
ENSGALG00000034176			YPEL1
ENSGALG00000035588			ZBTB20
ENSGALG00000035589			ZBTB38
ENSGALG00000035675			ZFHX3
ENSGALG00000035729			ZMIZ1
ENSGALG00000035756			ZMYND11
ENSGALG00000036148			ZNF366
ENSGALG00000036531			ZNF608
ENSGALG00000036722			ZNF618
ENSGALG00000037574			ZNF704
ENSGALG00000037588			ZNF827
ENSGALG00000037772
ENSGALG00000038025
ENSGALG00000038083
ENSGALG00000038218
ENSGALG00000038239
ENSGALG00000038647
ENSGALG00000038720
ENSGALG00000038945
ENSGALG00000039164
ENSGALG00000039329
ENSGALG00000039388
ENSGALG00000039898
ENSGALG00000040074
ENSGALG00000040560
ENSGALG00000040613
ENSGALG00000040978
ENSGALG00000041044
ENSGALG00000041187
ENSGALG00000041430
ENSGALG00000041477
ENSGALG00000041847
ENSGALG00000042034
ENSGALG00000042101
ENSGALG00000042117
ENSGALG00000042244
ENSGALG00000042483
ENSGALG00000042613
ENSGALG00000042728
ENSGALG00000042912
ENSGALG00000043315
ENSGALG00000043391
ENSGALG00000044040
ENSGALG00000044130
ENSGALG00000044230
ENSGALG00000044261
ENSGALG00000044319
ENSGALG00000044344
ENSGALG00000044440
ENSGALG00000044492
ENSGALG00000044501
ENSGALG00000045319
ENSGALG00000045519
ENSGALG00000045603
ENSGALG00000045745
ENSGALG00000045917
ENSGALG00000045962
ENSGALG00000045974
ENSGALG00000046007
ENSGALG00000046062
ENSGALG00000046319
ENSGALG00000046453
ENSGALG00000046489
ENSGALG00000046611
EPB42
EPC1
EPS15
EPS8L3H
ERGIC1
ETS2
ETV6
EVI2A
EXOC3
EYA2
FA2H
FAM102B
FAM102BH
FAM110A
FAM168B
FAM193A
FAM208BH
FAM221A
FAM65B
FANCI
FAS
FASLG
FAT2
FBXO15
FBXO40
FEZ2
FGD3
FHAD1
FHOD1
FLCN
FMNL1H1
FMNL1H2
FMOD
FNDC9
FNIP1
FOXK2
FOXN1
FOXO4
FOXP1
FRMD4B
FRY
FRYL
FYN
G0S2
GAB3
GABRR2
GADD45B
GALC
GDPD4
GFOD1
GFPT1
GGA3
gga-mir-142
gga-mir-1644
gga-mir-1729
gga-mir-1743
gga-mir-1747
gga-mir-223
gga-mir-6553
gga-mir-6569
gga-mir-6603
gga-mir-6614
gga-mir-6700
gga-mir-6701
GGT5
GIGYF2
GLIPR1H
GLIPR2
GLYATL3W
GMFB
GMPR
GNA13
GNB4
GNB5
GnRH-I
GP1BB
GPCPD1
GPNMB
GPR35H
GPSM1
GRIP2
GRK7
GSE1H1
GSE1H2
GSK3B
GSTO1
GTF2E1L
GTF2H1
GTF3C5
GUCD1
GUCY1B4
GZMK
HBEGF
HDGFL3
HEATR1
HECTD1
HELZ
HELZ2
HEXDC
HMG20B
HMGCL
HMGCS2
HOOK1
HPGDS
HPSE2
HSD11B1a
HSD11B1b
HSD11B2
HSF3
HSFX3H1
HSPA13
HVCN1
IFI6
IFITM10
IFNAR1
IFNGR2
IFRD1
IGF2R
IGSF10
IGSF1L3
IKBKE
IL12RB2
IL16
IL17C
IL18RAP
IL1B
IL1RL1
IL5RA
IL8
IL8L1
INSRR
IPCEF1
IPMK
IQCG
IRAK2
IRF2
IRF7
ITGB1BP1
ITGB3
ITGB6
ITM2C
ITPKA
JAK1
JAK3
JARID2
JAZF1
JMJD1C
JMJD4
KANSL3H1
KAT6A
KCNJ13
KCNQ1
KCNRG
KCTD20
KCTD9
KDM6A
KIAA0319L
KIAA1109H1
KIAA1109H2
KIAA1109H3
KIAA1109H4
KIAA1549
KIAA1671
KIDINS220
KIF20AL
KK34
KLF12
KLF7
KLHL25
KLHL6
KMT2E
KYAT1H
LAMTOR3
LCOR
LCORL
LCP1
LCP2
LCT
LEAP2
LFNG
LGALS8
LIPA
LIPML5
LLGL2
LMOD3
LOXL3
LRBA
LRCH3
LRMP
LRP3
LRRC31
LRRC34
LRRC63H
LRRC8C
LRRFIP1H
LRWD1
LSMEM1
LYG2
LYRM1
LYSMD2
LYZ
M1APH
MADD
MALSU1
MAML1
MAMLD1
MAP1LC3B
MAP2K2
MAP2K3
MAP3K5
MAP3K8
MAPK6
MAPRE2
MARVELD3
MATK
MATN1
MATN4
MBD5
MBNL3
MCAT
MCL1
MCL1H
MCT2L
MCTP2
MEAF6
MED12L
MEF2A
MEGF11
METRNL
MFSD12
MFSD4A
MGEA5
MICAL1
MID1IP1
MIER1
MIF4GD
MINDY2
MINDY4B
MITF
MLLT1
MMP9
MOB2
MON2
MORC3
MPP2
MPV17L2
MR1H1
MSRB3
MTA1
MTMR3
MTPAP
MTTPL
MTURN
MUC5BH
MYBPC3
MYD88
MYH10
MYH1G
MYH9
MYL12B
MYO1C
MYO9B
NAT9
NATT3H2
NBEAL2
NCAPG
NCF1
NCKIPSD
NCOA1
NCOR1
NDEL1
NDUFV2
NECAP2
NFKB1
NFKBIE
NFKBIZ
NIPAL1
NISCH
NLRC5
NOCT
NOL7
NOTCH1
NOTCH2
NR4A3
NRBF2
NRG4
NSL1
NSMCE2
NT5C2
NTNG1
NUAK1
NUMB
NUP50
NUP54
NXPH2
NYX
OIT3
OMG
OPRM1
ORAI2
ORMDL3
OSBPL3
OTULIN
OVAL
OVCH2
P2RY8
PACS2
PAK2
PANK3
PAPLN
PATL1
PCBD1
PCF11
PDE3B
PDE4B
PDE7A
PDE9A
PDLIM5
PDZD8
PER2
PFDN1
PFN2
PHACTR1
PHF12
PHLPP1
PHLPP2
PHOSPHO1
PHYHD1
PIK3AP1
PIK3R5
PIP5K1B
PITPNC1H
PKD2L2
PKN2
PLAC9
PLAT
PLCG2
PLCL1
PLEKHB2
PLEKHF2
PLEKHH1
PLEKHJ1
PLEKHM1
PLIN3
PLN
PNPLA2
PNPLA6
POLB
POU2F1
POU6F1
PPARD
PPARG
PPM1A
PPM1B
PPM1D
PPM1E
PPM1M
PPP1R3B
PPP2R2B
PPP2R2D
PPP2R5A
PRKCE
PRKRIP1
PRPSAP1
PSAPH1
PSMB7
PSME4
PTBP2
PTGDS
PTP4A1
PTPRJ
PUM1
PWWP2B
PXDC1
QSER1
RAB11FIP4
RAB27A
RAB29
RAB32
RAB40C
RAB44
RAB7B
RABGAP1
RAI1
RALGAPA1
RALGDS
RANBP9
RAP1GDS1
RAPGEF6
RAPSN
RARS
RASA2
RASA4
RASGEF1A
RASSF2
RBBP6
RBM33
RBM44
RBPJL
RC3H1
RDM1
REEP3
REG4
RERE
REV1
RF00565
RF02271.11
RF02271.36
RFWD3H2
RGS9
RHOBTB2
RHOBTB3
RHOF
RHOG
RIN2
RIOK3
RLBP1
RLF
RMC1
RNF11
RNF128
RNF13
RNF144B
RNF145
RNF19A
RNF223
RNF4
RNF44
RNPEPL1
RRAGC
RRAGD
RSAD2
RUBCNL
RUFY1
RUFY4
RYBP
S100B
S1PR2
SAAL1
SAMD3
SAMD7
SAMSN1
SBNO1
SCG3
SCN4A
SCNN1A
SEC14L1
SEC23B
SEC62
SEC63
SERINC2
SERPINB1
SERPINB10B
SERPINC1
SERTM1
SGPL1
SGSM3
SH2D4A
SH3KBP1
SHROOM3H
SIAH2
SIK3
SLA
SLAIN2
SLC12A5
SLC13A2
SLC16A2
SLC16A3
SLC16A6
SLC18A2
SLC19A3
SLC19A3H
SLC22A15Lb
SLC22A2H
SLC24A1
SLC25A19
SLC25A24
SLC25A25
SLC25A36
SLC26A11
SLC2A2
SLC34A1
SLC35B2
SLC37A1
SLC38A2
SLC3A1
SLC40A1
SLC41A1
SLC41A3
SLC4A11
SLC4A2
SLC6A4
SLC7A10
SLC9A4
SLC9A7
SLIT1
SLMAP
SNIP1
SNX20
SOAT1
SOS1
SOX13
SP1
SPEN
SPHKAP
SPOPL
SPTBN1
SQSTM1
SRF
SRGAP3
SRGN
SRRL
SSTR3
ST3GAL4
STAM2
STAMBPL1
STARD5
STIM1
STK17A
STK38
STOM
STRBP
STX17
STX6
STXBP5
SUCO
SYNE1H1
SYNE1H2
TAGAP
TAOK1
TAX1BP1
TBC1D9B
TBX1
TCERG1
TEAD3
TEC
TESC
TESK1
TESMIN
TET1
TET2
TGIF1
TGM3
TGM6
THOC2
TICAM1
TLE4Z1
TLR15
TLR4
TMC3
TMEM120B.1
TMEM185A
TMEM266
TMEM45BL
TMEM50B
TMOD3
TNFAIP3
TNFRSF10B
TNFRSF21
TNFSF11
TNIK
TNIP2
TNN
TOM1
TPST1
TRAF1
TRAF7
TREM-B2
TRIB1
TRIM38H
TTC17H1
TTC17H2
TTC3
TTC39A
TTLL11
TUBA8A
UBE2J1
UBE2Q2
UBXN2B
UEVLD
UGT8
UGT8L
UNC13D
UPB1
USP18
USP32
USP4
USP6NH
VAMP1
VANGL1
VAV3
VCL
VDAC3
VHL
VPS11
VPS13D
VPS26C
VSIG4H
WBP2NL
WDR37
WDR45B
WDR78
WIPI1
WISP1
WNK2
WNT4
WSB1
WWP2
WWTR1
XPO6
XPR1
XYLT1
YTHDC1H1
YY2
ZBTB37
ZC3H12A
ZCCHC2
ZEB1
ZFAND2A
ZFAND5
ZNF292
ZNF425H
ZNF516
ZNF831H
ZPLD1
ZPR1

## Sheet: GOCluster1
	Homo sapiens (REF)	upload_1
PANTHER Pathways	#	#	expected	Fold Enrichment	+/-	P value
Toll receptor signaling pathway	57	11	2.01	5.47	+	0.00266
Interleukin signaling pathway	89	12	3.14	3.82	+	0.0254
Apoptosis signaling pathway	118	15	4.16	3.6	+	0.0075
PDGF signaling pathway	149	18	5.26	3.42	+	0.00256
CCKR signaling map	173	20	6.11	3.28	+	0.0016
EGF receptor signaling pathway	133	15	4.69	3.2	+	0.0254
Gonadotropin-releasing hormone receptor pathway	232	22	8.19	2.69	+	0.00969
Unclassified	18402	581	649.45	0.89	-	0
GO biological process complete	Homo sapiens - REFLIST (20996)	upload_1 (742)	upload_1 (expected)	upload_1 (over/under)	upload_1 (fold Enrichment)	upload_1 (P-value)
regulation of I-kappaB kinase/NF-kappaB signaling (GO:0043122)	232	25	8.2	+	3.05	0.0245
negative regulation of cell migration (GO:0030336)	256	27	9.05	+	2.98	0.0144
negative regulation of cell motility (GO:2000146)	271	27	9.58	+	2.82	0.0382
regulation of small GTPase mediated signal transduction (GO:0051056)	340	32	12.02	+	2.66	0.0157
protein phosphorylation (GO:0006468)	981	74	34.67	+	2.13	4.29e-05
intracellular signal transduction (GO:0035556)	1707	122	60.33	+	2.02	3.95e-09
leukocyte activation (GO:0045321)	900	64	31.81	+	2.01	0.00351
apoptotic process (GO:0006915)	904	64	31.95	+	2	0.00383
cell activation (GO:0001775)	1046	74	36.97	+	2	0.00056
phosphorylation (GO:0016310)	1331	86	47.04	+	1.83	0.00172
positive regulation of signal transduction (GO:0009967)	1637	104	57.85	+	1.8	0.000156
regulation of intracellular signal transduction (GO:1902531)	1899	120	67.11	+	1.79	1.29e-05
phosphorus metabolic process (GO:0006793)	2232	137	78.88	+	1.74	4.03e-06
phosphate-containing compound metabolic process (GO:0006796)	2205	135	77.92	+	1.73	6.97e-06
positive regulation of signaling (GO:0023056)	1798	110	63.54	+	1.73	0.000409
positive regulation of cell communication (GO:0010647)	1790	109	63.26	+	1.72	0.000565
regulation of phosphorylation (GO:0042325)	1558	93	55.06	+	1.69	0.0166
positive regulation of nucleic acid-templated transcription (GO:1903508)	1621	95	57.29	+	1.66	0.0255
cellular protein modification process (GO:0006464)	3106	182	109.77	+	1.66	1.01e-07
protein modification process (GO:0036211)	3106	182	109.77	+	1.66	1.01e-07
positive regulation of RNA biosynthetic process (GO:1902680)	1622	95	57.32	+	1.66	0.0257
regulation of protein modification process (GO:0031399)	1805	105	63.79	+	1.65	0.0079
regulation of phosphate metabolic process (GO:0019220)	1756	102	62.06	+	1.64	0.0154
regulation of phosphorus metabolic process (GO:0051174)	1758	102	62.13	+	1.64	0.0156
positive regulation of RNA metabolic process (GO:0051254)	1705	98	60.25	+	1.63	0.0321
regulation of cell differentiation (GO:0045595)	1783	102	63.01	+	1.62	0.0257
regulation of signaling (GO:0023051)	3661	208	129.38	+	1.61	2.39e-08
regulation of catalytic activity (GO:0050790)	2312	131	81.71	+	1.6	0.00105
regulation of cell communication (GO:0010646)	3621	205	127.97	+	1.6	5.51e-08
regulation of signal transduction (GO:0009966)	3269	184	115.53	+	1.59	1.56e-06
macromolecule modification (GO:0043412)	3315	186	117.15	+	1.59	1.91e-06
negative regulation of nitrogen compound metabolic process (GO:0051172)	2348	131	82.98	+	1.58	0.00242
positive regulation of cellular metabolic process (GO:0031325)	3274	182	115.7	+	1.57	5.91e-06
cell surface receptor signaling pathway (GO:0007166)	2432	135	85.95	+	1.57	0.00198
regulation of multicellular organismal process (GO:0051239)	3074	170	108.64	+	1.56	4.13e-05
regulation of developmental process (GO:0050793)	2541	140	89.8	+	1.56	0.00177
regulation of molecular function (GO:0065009)	3236	178	114.36	+	1.56	2.45e-05
positive regulation of response to stimulus (GO:0048584)	2393	131	84.57	+	1.55	0.00737
regulation of localization (GO:0032879)	2692	147	95.14	+	1.55	0.0014
regulation of cellular protein metabolic process (GO:0032268)	2566	140	90.68	+	1.54	0.00357
positive regulation of metabolic process (GO:0009893)	3565	194	125.99	+	1.54	6.36e-06
negative regulation of cellular metabolic process (GO:0031324)	2520	137	89.06	+	1.54	0.00535
positive regulation of macromolecule metabolic process (GO:0010604)	3295	178	116.45	+	1.53	8.14e-05
regulation of protein metabolic process (GO:0051246)	2744	148	96.97	+	1.53	0.00242
immune system process (GO:0002376)	2729	146	96.44	+	1.51	0.00532
positive regulation of nitrogen compound metabolic process (GO:0051173)	3151	168	111.36	+	1.51	0.000658
negative regulation of macromolecule metabolic process (GO:0010605)	2609	138	92.2	+	1.5	0.024
cellular protein metabolic process (GO:0044267)	3729	196	131.78	+	1.49	7.57e-05
negative regulation of metabolic process (GO:0009892)	2854	150	100.86	+	1.49	0.00878
positive regulation of cellular process (GO:0048522)	5351	279	189.1	+	1.48	9.25e-09
negative regulation of biological process (GO:0048519)	5218	272	184.4	+	1.48	2.17e-08
cellular developmental process (GO:0048869)	3721	192	131.5	+	1.46	0.000515
cell differentiation (GO:0030154)	3629	186	128.25	+	1.45	0.0015
negative regulation of cellular process (GO:0048523)	4647	237	164.23	+	1.44	1.45e-05
signal transduction (GO:0007165)	4961	249	175.32	+	1.42	1.95e-05
protein metabolic process (GO:0019538)	4415	221	156.03	+	1.42	0.00034
positive regulation of biological process (GO:0048518)	6091	304	215.26	+	1.41	9.06e-08
response to stress (GO:0006950)	3467	173	122.52	+	1.41	0.0264
system development (GO:0048731)	4346	215	153.59	+	1.4	0.00135
cellular macromolecule metabolic process (GO:0044260)	5085	251	179.7	+	1.4	7.6e-05
regulation of biological quality (GO:0065008)	3996	197	141.22	+	1.39	0.00864
multicellular organism development (GO:0007275)	4940	243	174.58	+	1.39	0.000199
cell communication (GO:0007154)	5401	265	190.87	+	1.39	3.25e-05
signaling (GO:0023052)	5293	259	187.05	+	1.38	7.26e-05
regulation of response to stimulus (GO:0048583)	4375	213	154.61	+	1.38	0.00612
anatomical structure development (GO:0048856)	5320	259	188.01	+	1.38	0.000126
organonitrogen compound metabolic process (GO:1901564)	5535	269	195.61	+	1.38	5.58e-05
developmental process (GO:0032502)	5664	275	200.17	+	1.37	3.39e-05
regulation of cellular metabolic process (GO:0031323)	6199	294	219.07	+	1.34	8.49e-05
regulation of metabolic process (GO:0019222)	6652	313	235.08	+	1.33	3.88e-05
cellular response to stimulus (GO:0051716)	6555	307	231.65	+	1.33	9.07e-05
localization (GO:0051179)	5651	261	199.71	+	1.31	0.0113
regulation of primary metabolic process (GO:0080090)	6048	279	213.74	+	1.31	0.00348
regulation of macromolecule metabolic process (GO:0060255)	6129	282	216.6	+	1.3	0.00382
response to stimulus (GO:0050896)	8341	379	294.77	+	1.29	8.15e-06
cellular metabolic process (GO:0044237)	7670	346	271.06	+	1.28	0.000306
multicellular organismal process (GO:0032501)	6866	309	242.64	+	1.27	0.0056
nitrogen compound metabolic process (GO:0006807)	7228	324	255.44	+	1.27	0.00279
metabolic process (GO:0008152)	8478	380	299.61	+	1.27	4.69e-05
primary metabolic process (GO:0044238)	7725	346	273	+	1.27	0.000764
organic substance metabolic process (GO:0071704)	8029	357	283.75	+	1.26	0.000773
regulation of cellular process (GO:0050794)	10894	483	384.99	+	1.25	8.28e-09
regulation of biological process (GO:0050789)	11608	506	410.23	+	1.23	1.81e-08
biological regulation (GO:0065007)	12296	532	434.54	+	1.22	2.7e-09
cellular process (GO:0009987)	14424	598	509.75	+	1.17	7.34e-09
biological_process (GO:0008150)	17772	688	628.06	+	1.1	6.01e-07
Unclassified (UNCLASSIFIED)	3224	54	113.94	-	0.47	0
detection of stimulus involved in sensory perception (GO:0050906)	538	2	19.01	-	0.11	0.0255
sensory perception of chemical stimulus (GO:0007606)	534	1	18.87	-	0.05	0.00301

## Sheet: GOCluster4
GO biological process complete	Homo sapiens - REFLIST (20996)	upload_1 (742)	upload_1 (expected)	upload_1 (over/under)	upload_1 (fold Enrichment)	upload_1 (P-value)
regulation of biological quality	3996	77	42.44	1.81	+	0.000624
biological regulation	12296	166	130.6	1.27	+	0.00878
Unclassified	3224	14	34.24	0.41	-	0

## Sheet: GOCluster9
GO biological process complete	Homo sapiens - REFLIST (20996)	upload_1 (95)	upload_1 (expected)	upload_1 (over/under)	upload_1 (fold Enrichment)	upload_1 (P-value)
positive regulation of protein localization to Cajal body (GO:1904871)	9	5	0.04	+	> 100	2.83e-05
regulation of protein localization to Cajal body (GO:1904869)	9	5	0.04	+	> 100	2.83e-05
positive regulation of establishment of protein localization to telomere (GO:1904851)	10	5	0.05	+	> 100	4.23e-05
regulation of establishment of protein localization to telomere (GO:0070203)	11	5	0.05	+	> 100	6.13e-05
regulation of establishment of protein localization to chromosome (GO:0070202)	12	5	0.05	+	92.09	8.65e-05
positive regulation of protein localization to chromosome, telomeric region (GO:1904816)	13	5	0.06	+	85	0.000119
positive regulation of telomerase RNA localization to Cajal body (GO:1904874)	15	5	0.07	+	73.67	0.000214
regulation of protein localization to chromosome, telomeric region (GO:1904814)	15	5	0.07	+	73.67	0.000214
regulation of telomerase RNA localization to Cajal body (GO:1904872)	18	5	0.08	+	61.39	0.00046
positive regulation of telomere maintenance via telomerase (GO:0032212)	34	5	0.15	+	32.5	0.00744
positive regulation of telomere maintenance via telomere lengthening (GO:1904358)	37	5	0.17	+	29.87	0.0109
antigen processing and presentation of exogenous peptide antigen via MHC class I, TAP-dependent (GO:0002479)	75	8	0.34	+	23.57	3.28e-05
antigen processing and presentation of exogenous peptide antigen via MHC class I (GO:0042590)	79	8	0.36	+	22.38	4.79e-05
positive regulation of telomere maintenance (GO:0032206)	50	5	0.23	+	22.1	0.0425
regulation of cellular amino acid metabolic process (GO:0006521)	62	6	0.28	+	21.39	0.00544
antigen processing and presentation of peptide antigen via MHC class I (GO:0002474)	94	8	0.43	+	18.81	0.00017
regulation of transcription from RNA polymerase II promoter in response to hypoxia (GO:0061418)	76	6	0.34	+	17.45	0.0166
Wnt signaling pathway, planar cell polarity pathway (GO:0060071)	96	7	0.43	+	16.12	0.00366
regulation of cellular amine metabolic process (GO:0033238)	83	6	0.38	+	15.98	0.0268
protein folding (GO:0006457)	226	16	1.02	+	15.65	1.18e-10
SCF-dependent proteasomal ubiquitin-dependent protein catabolic process (GO:0031146)	90	6	0.41	+	14.73	0.0417
regulation of establishment of planar polarity (GO:0090175)	110	7	0.5	+	14.06	0.00872
cellular response to hypoxia (GO:0071456)	187	11	0.85	+	13	1.3e-05
antigen processing and presentation of exogenous peptide antigen (GO:0002478)	175	10	0.79	+	12.63	9.8e-05
cellular response to decreased oxygen levels (GO:0036294)	197	11	0.89	+	12.34	2.18e-05
antigen processing and presentation of exogenous antigen (GO:0019884)	182	10	0.82	+	12.14	0.00014
antigen processing and presentation of peptide antigen (GO:0048002)	185	10	0.84	+	11.95	0.000162
non-canonical Wnt signaling pathway (GO:0035567)	133	7	0.6	+	11.63	0.029
cellular response to oxygen levels (GO:0071453)	214	11	0.97	+	11.36	4.97e-05
response to endoplasmic reticulum stress (GO:0034976)	241	12	1.09	+	11	1.36e-05
cellular response to topologically incorrect protein (GO:0035967)	143	7	0.65	+	10.82	0.0458
antigen processing and presentation (GO:0019882)	213	10	0.96	+	10.38	0.000576
protein stabilization (GO:0050821)	177	8	0.8	+	9.99	0.0167
response to topologically incorrect protein (GO:0035966)	182	8	0.82	+	9.71	0.0204
response to hypoxia (GO:0001666)	342	11	1.55	+	7.11	0.00482
positive regulation of cellular protein localization (GO:1903829)	320	10	1.45	+	6.91	0.0209
response to decreased oxygen levels (GO:0036293)	353	11	1.6	+	6.89	0.00651
response to oxygen levels (GO:0070482)	377	11	1.71	+	6.45	0.0122
protein catabolic process (GO:0030163)	665	18	3.01	+	5.98	1.16e-05
cellular protein catabolic process (GO:0044257)	601	16	2.72	+	5.88	0.000135
regulation of small molecule metabolic process (GO:0062012)	436	11	1.97	+	5.58	0.0473
regulation of cellular protein localization (GO:1903827)	525	13	2.38	+	5.47	0.00758
proteolysis involved in cellular protein catabolic process (GO:0051603)	572	14	2.59	+	5.41	0.00316
cellular macromolecule catabolic process (GO:0044265)	880	18	3.98	+	4.52	0.000787
organonitrogen compound catabolic process (GO:1901565)	1033	20	4.67	+	4.28	0.000327
macromolecule catabolic process (GO:0009057)	1023	19	4.63	+	4.1	0.00143
cellular response to stress (GO:0033554)	1662	25	7.52	+	3.32	0.000632
cellular response to organic substance (GO:0071310)	2305	29	10.43	+	2.78	0.00195
response to organic substance (GO:0010033)	2921	34	13.22	+	2.57	0.000737
cellular response to chemical stimulus (GO:0070887)	2820	32	12.76	+	2.51	0.00377
transport (GO:0006810)	4467	45	20.21	+	2.23	0.000165
establishment of localization (GO:0051234)	4588	45	20.76	+	2.17	0.000509
response to chemical (GO:0042221)	4386	42	19.85	+	2.12	0.00317
organonitrogen compound metabolic process (GO:1901564)	5535	51	25.04	+	2.04	0.000244
protein metabolic process (GO:0019538)	4415	40	19.98	+	2	0.0308
localization (GO:0051179)	5651	48	25.57	+	1.88	0.0102
nitrogen compound metabolic process (GO:0006807)	7228	55	32.7	+	1.68	0.0325
metabolic process (GO:0008152)	8478	62	38.36	+	1.62	0.0132
Unclassified (UNCLASSIFIED)	3224	4	14.59	-	0.27	0

## Sheet: GOCluster10
GO biological process complete	Homo sapiens - REFLIST (20996)	upload_1 (143)	upload_1 (expected)	upload_1 (over/under)	upload_1 (fold Enrichment)	upload_1 (P-value)
regulation of small GTPase mediated signal transduction (GO:0051056)	340	12	2.32	+	5.18	0.0444
regulation of cell migration (GO:0030334)	824	19	5.61	+	3.39	0.037
response to organonitrogen compound (GO:0010243)	917	20	6.25	+	3.2	0.0457
regulation of hydrolase activity (GO:0051336)	1281	26	8.72	+	2.98	0.00554
positive regulation of catalytic activity (GO:0043085)	1425	27	9.71	+	2.78	0.012
negative regulation of response to stimulus (GO:0048585)	1603	30	10.92	+	2.75	0.00356
regulation of intracellular signal transduction (GO:1902531)	1899	34	12.93	+	2.63	0.00139
response to oxygen-containing compound (GO:1901700)	1514	27	10.31	+	2.62	0.0369
regulation of developmental process (GO:0050793)	2541	43	17.31	+	2.48	9.23e-05
positive regulation of molecular function (GO:0044093)	1773	30	12.08	+	2.48	0.0277
regulation of catalytic activity (GO:0050790)	2312	39	15.75	+	2.48	0.00101
tissue development (GO:0009888)	1720	29	11.71	+	2.48	0.0449
regulation of multicellular organismal development (GO:2000026)	1999	33	13.61	+	2.42	0.0179
regulation of molecular function (GO:0065009)	3236	50	22.04	+	2.27	7.81e-05
regulation of signaling (GO:0023051)	3661	56	24.93	+	2.25	1.13e-05
regulation of cell communication (GO:0010646)	3621	55	24.66	+	2.23	2.03e-05
response to organic substance (GO:0010033)	2921	44	19.89	+	2.21	0.00274
regulation of signal transduction (GO:0009966)	3269	49	22.26	+	2.2	0.000365
regulation of multicellular organismal process (GO:0051239)	3074	45	20.94	+	2.15	0.00303
animal organ development (GO:0048513)	3126	44	21.29	+	2.07	0.0134
regulation of response to stimulus (GO:0048583)	4375	59	29.8	+	1.98	0.000339
response to chemical (GO:0042221)	4386	57	29.87	+	1.91	0.00234
cell communication (GO:0007154)	5401	63	36.79	+	1.71	0.0258
anatomical structure development (GO:0048856)	5320	62	36.23	+	1.71	0.0253
developmental process (GO:0032502)	5664	65	38.58	+	1.68	0.0235
positive regulation of biological process (GO:0048518)	6091	69	41.48	+	1.66	0.0152
response to stimulus (GO:0050896)	8341	86	56.81	+	1.51	0.0101
regulation of biological process (GO:0050789)	11608	109	79.06	+	1.38	0.00249
biological regulation (GO:0065007)	12296	114	83.75	+	1.36	0.00113
cellular process (GO:0009987)	14424	130	98.24	+	1.32	4.1e-06
biological_process (GO:0008150)	17772	141	121.04	+	1.16	0.000266
Unclassified (UNCLASSIFIED)	3224	2	21.96	-	0.09	0
