# Supplementary material for: Avian Pathogenic Escherichia coli (APEC) Strain-Dependent Immunomodulation of Respiratory Granulocytes and Mononuclear Phagocytes in CSF1R-Reporter Transgenic Chickens
Source: Front Immunol. 2020 Jan 10;10:3055. doi: 10.3389/fimmu.2019.03055 (PMC6967599; doi:10.3389/fimmu.2019.03055)
Supplement: Supplementary file 3 [file Table_4.xlsx]

## Sheet: O1_DEG_Analaysis
gene_id	source	gene_version	gene_name	gene_biotype	phase	Mean CPM (Group: CSF1RplusGFPnone)	Mean CPM (Group: CSF1RplusGFPminus )	Mean CPM (Group: CSF1RminusGFPplus)	Mean CPM (Group:CSF1RplusGFPplus)	Mean CPM (Group:CSF1RminusGFPplusPOOL)	logFC (Group: CSF1RplusGFPminus vs CSF1RplusGFPnone)	PValue (Group: CSF1RplusGFPminus vs CSF1RplusGFPnone)	FDR (Group: CSF1RplusGFPminus vs CSF1RplusGFPnone)	logFC (Group: CSF1RminusGFPplus vs CSF1RplusGFPnone)	PValue (Group: CSF1RminusGFPplus vs CSF1RplusGFPnone)	FDR (Group: CSF1RminusGFPplus vs CSF1RplusGFPnone)	logFC (Group:CSF1RplusGFPplusvs CSF1RplusGFPnone)	PValue (Group:CSF1RplusGFPplusvs CSF1RplusGFPnone)	FDR (Group:CSF1RplusGFPplusvs CSF1RplusGFPnone)	logFC (Group: CSF1RminusGFPplus vs CSF1RplusGFPminus )	PValue (Group: CSF1RminusGFPplus vs CSF1RplusGFPminus )	FDR (Group: CSF1RminusGFPplus vs CSF1RplusGFPminus )	logFC (Group:CSF1RplusGFPplusvs CSF1RplusGFPminus )	PValue (Group:CSF1RplusGFPplusvs CSF1RplusGFPminus )	FDR (Group:CSF1RplusGFPplusvs CSF1RplusGFPminus )	logFC (Group:CSF1RplusGFPplusvs CSF1RminusGFPplus)	PValue (Group:CSF1RplusGFPplusvs CSF1RminusGFPplus)	FDR (Group:CSF1RplusGFPplusvs CSF1RminusGFPplus)	logFC (Group: CSF1RminusGFPplus vsCSF1RminusGFPplusPOOL)	PValue (Group: CSF1RminusGFPplus vsCSF1RminusGFPplusPOOL)	FDR (Group: CSF1RminusGFPplus vsCSF1RminusGFPplusPOOL)	logFC (GroupPool: F vsCSF1RminusGFPplusPOOL)	PValue (GroupPool: F vsCSF1RminusGFPplusPOOL)	FDR (GroupPool: F vsCSF1RminusGFPplusPOOL)
ENSGALG00000038096	ensembl	2	NOS2	protein_coding	NA	25.0636647035045	13119.516656427	318.80987086102	26175.0580295782	280.99406702943	9.03463151493141	2.35827633609605e-15	2.07268907179482e-11	3.63042208657313	4.08304053812045e-09	6.49517525602545e-08	10.0427555717988	9.74021123400737e-16	1.71213433071382e-11	-5.40882212520685	6.54059818112362e-10	1.76065290701058e-08	0.987823048513891	0.00124594846303826	0.0182110176759196	6.35277121893473	2.3842587309232e-10	2.02279197855552e-08	0.190234208279218	0.681004709102788	1	6.5868158389552	6.55136896775395e-22	1.27955515239088e-18
ENSGALG00000042458	ensembl	2	ACTN1	protein_coding	NA	138.979300915299	1244.11468441979	1739.26097679129	1170.01979135153	1624.18432778157	3.16553960873303	2.17785762094361e-15	2.07268907179482e-11	3.60907624492375	3.62798519560901e-13	9.87385552999759e-11	3.08783277037749	5.36490994599368e-13	4.4906850966989e-10	0.435583693332711	0.00485878929518638	0.0102223576577841	-0.0979860191608851	0.343653319992181	0.571985423617324	-0.585041268637795	0.00371819479809281	0.0105094755042411	0.102738096279777	0.616388973550313	1	-0.503029702780673	0.0109202493967589	0.0277794708967045
ENSGALG00000041790	ensembl	1	SAMD4A	protein_coding	NA	2.45241051121435	69.6454544225258	28.5632301202359	181.992690600286	30.3576232976625	4.83066708596729	2.78078197299679e-14	1.49413630455175e-10	3.49951627870985	2.84612851331639e-09	4.87614493246349e-08	6.22600544892759	5.87348600661678e-15	3.44147123414366e-11	-1.33535279663362	5.32572855441137e-05	0.000191992732833148	1.37545938512336	1.53444311989329e-07	0.000149994511787976	2.659085567197	5.5515106310371e-08	1.18860479747101e-06	-0.0835814928771009	0.794675836097639	1	2.65477036943184	6.21872530227202e-13	2.82461894995704e-11
ENSGALG00000009086	ensembl	4	EHD3	protein_coding	NA	104.257587148962	1308.48695086005	4241.19324790279	1975.06337434233	4181.31175498795	3.65259188679401	3.705058189926e-14	1.49413630455175e-10	5.30881085845966	3.1734128496414e-15	9.29704184516609e-12	4.25735803735327	9.43602615274204e-15	4.14666169282249e-11	1.65107614135885	5.28855158248207e-08	5.47480328132332e-07	0.584566950307772	0.00196148239973296	0.024769351740306	-1.11609922058216	1.77965634065552e-05	0.000115862219096455	0.0250921319463396	0.908627283233536	1	-1.05439626169542	5.17353276318372e-06	3.35202207560794e-05
ENSGALG00000007253	ensembl	5	IL1RAP	protein_coding	NA	160.273519280738	871.092254907762	881.146069034407	1286.00744206673	891.107190168414	2.4462907519853	4.25001793307473e-14	1.49413630455175e-10	2.42430667634176	3.78296010837569e-10	1.00030808239948e-08	3.01829824204586	1.42196900970916e-13	1.92272086558981e-10	-0.0297751746536609	0.853743178856877	0.883977333741347	0.551875360717195	2.69761860802424e-05	0.001896749595674	0.531950040566136	0.0111237998912001	0.0264128264875747	-0.0120346396692216	0.957337898842789	1	0.517548162560747	0.00845481841458675	0.0222432733259001
ENSGALG00000026781	ensembl	2	ALOX5AP	protein_coding	NA	44.1900726997578	256.875270880085	182.7419469694	312.015079507347	162.992218222687	2.54325190343187	1.38742752741804e-13	3.92045631385145e-10	2.01273727000985	2.201462575891e-08	2.56613455961618e-07	2.83342448212274	2.93187978255528e-13	3.22103642610979e-10	-0.53758571711528	0.0126724175366771	0.023740355479027	0.270223738484249	0.034318771329521	0.143359164075646	0.758806138375487	0.00258737302441125	0.00775461944127895	0.166820597889224	0.531465654787773	1	0.940018301153267	4.12161134886948e-05	0.00020999908489979
ENSGALG00000014509	ensembl	5	BST1	protein_coding	NA	61.054390526914	619.955046426155	559.385938944769	604.415074386386	496.660629401262	3.34851467629921	1.56122392746388e-13	3.92045631385145e-10	3.16189786761185	2.07307105065187e-10	6.33769996222497e-09	3.32315440199203	1.20987539124019e-12	7.08906320907337e-10	-0.196058212943995	0.337272171417938	0.41207828103041	-0.0457459236230909	0.719800876722451	0.859297470482515	0.102006546442262	0.647953782520119	0.73250572957352	0.175028484289914	0.509048806717531	1	0.177789094219175	0.34511018250609	0.468143478827755
ENSGALG00000005685	ensembl	5	KSR1	protein_coding	NA	77.0312818377035	951.707644837852	131.256463852004	2071.71710478809	136.655485485602	3.63038230961798	3.64789442585583e-13	4.93251447828413e-10	0.73214777743666	0.000127721760932623	0.000405178327679777	4.76364036676066	4.00468152475261e-15	3.44147123414366e-11	-2.90544042006411	2.1379659862948e-10	7.94527824674206e-09	1.11310969868158	1.47235813076333e-05	0.00134099021878538	3.9685175363038	3.06254189951766e-12	1.31300881731028e-09	-0.0522416076045508	0.81253899862317	1	3.87783427894102	8.41658386654707e-18	2.24161683645704e-15
ENSGALG00000017126	ensembl	6	ZDHHC20	protein_coding	NA	37.1442634563074	226.582372542397	244.896270773729	303.150904683737	242.962468558567	2.61244091196526	2.76213702218828e-13	4.93251447828413e-10	2.68429267261751	2.17411703870194e-12	2.89612725615575e-10	3.04324063982204	3.99795921129729e-14	1.00394467165977e-10	0.065325866796477	0.655565487862247	0.714238883453736	0.410585315186888	0.00550013650356557	0.0471251296473342	0.291908252594027	0.0819867786263481	0.137857623368466	0.0209043904361619	0.9192778686546	1	0.267742751373202	0.164781138141308	0.263968180647764
ENSGALG00000010582	ensembl	6	PPA2	protein_coding	NA	31.7171322054418	159.728922418645	50.1571286119545	165.776505120069	46.9955411754538	2.33609552149968	3.20432483880824e-13	4.93251447828413e-10	0.624895003178047	0.000513771850339059	0.00138364969898268	2.39949091899705	9.71508818881985e-13	7.08906320907337e-10	-1.71831221915897	8.64572546299562e-09	1.28465394918459e-07	0.0436240466973147	0.732432486873787	0.866267676646136	1.70933641593139	4.58458270727374e-08	1.01368295381708e-06	0.0993881506233891	0.654940807991553	1	1.75086167825091	3.90674754316466e-09	5.79028737889953e-08
ENSGALG00000015779	ensembl	5	PM20D2	protein_coding	NA	4.98408285269108	71.3316113033603	24.1194807532822	95.5354028197498	25.7430702728631	3.84012575533322	3.50476109452472e-13	4.93251447828413e-10	2.24017447651732	4.04542616440996e-07	2.82296550686774e-06	4.27419822153087	1.4546964873998e-11	3.63198164292137e-09	-1.60504405088716	1.78678146112838e-06	1.02139982190942e-05	0.41330840608299	0.0265482404878569	0.12232854572649	1.96635449685111	3.48765840721928e-06	3.08875114031082e-05	-0.0847346802033833	0.790418917107516	1	1.70856248633746	1.80654302508486e-06	1.33913219721598e-05
ENSGALG00000012798	ensembl	6	SSR1	protein_coding	NA	82.978325191976	291.720662419832	90.682669859929	271.47871286847	94.9381062816931	1.81695491697607	3.5890159173716e-13	4.93251447828413e-10	0.0915032720449845	0.450961580322276	0.523753066330028	1.72326632103811	5.30960596498145e-11	8.64187533818926e-09	-1.73434229045172	2.01244103635557e-10	7.60927925476841e-09	-0.113982696963454	0.250794992783034	0.476643354215609	1.56435991509906	2.70710054618619e-08	6.84682207206631e-07	-0.0607128009804257	0.756111615493174	1	1.48600331292301	2.40310439122455e-08	2.85803579086232e-07
ENSGALG00000024272	ensembl	3	NA	protein_coding	NA	153.464817202749	8674.35032169944	28010.1772040057	15598.6769117776	25445.9866005027	5.82566493853418	3.33983725458224e-13	4.93251447828413e-10	7.47799391647206	2.51781101486804e-12	3.02482484223112e-10	6.67909707490662	1.22244983527116e-10	1.6255683128219e-08	1.64234858126086	5.61557461680103e-06	2.75650853432361e-05	0.83413624673353	0.00155018194002296	0.0211561320976114	-0.862203882173595	0.0190183187145456	0.041145108475604	0.138351348969737	0.671915605133743	1	-0.681808238658978	0.00440704593667919	0.0126662938971463
ENSGALG00000012802	ensembl	4	F13A1	protein_coding	NA	111.03193305225	1976.26701268382	51.7941436827877	1149.33235555442	51.8243749556107	4.15726619713079	5.33130153092781e-13	6.69382987933208e-10	-1.14211105026222	5.01279675895209e-05	0.00017783035606228	3.38544199157413	4.38133363469655e-12	1.62665834201331e-09	-5.30507956455301	1.10752957514211e-12	2.52833180153869e-10	-0.791740557723556	0.000399410319687698	0.00878702703312936	4.45677666490327	8.13737653859586e-12	2.73512746625732e-09	0.00872318335510159	0.975548272013468	1	4.37628106588081	5.95192850234052e-16	7.92598478895012e-14
ENSGALG00000000919	ensembl	6	PIGR	protein_coding	NA	1.29122315800027	44.994706016419	9.22396028071994	85.3351448081025	9.12008354187584	5.12144281946145	1.04339314571844e-12	1.01270908877932e-09	2.80311827209483	4.57481412003043e-06	2.22451127529446e-05	6.05594877468217	3.54300836797767e-13	3.45994450512841e-10	-2.32524744892821	5.580534051816e-05	0.000199826089962969	0.915244617740979	0.00647398724745986	0.0512410749366989	3.19246555535687	1.43497710945937e-05	9.67921244438863e-05	0.0286665940348532	0.95174536047549	1	3.21783663466153	3.93684865989318e-13	1.93842929253788e-11
ENSGALG00000011870	ensembl	4	HIF1A	protein_coding	NA	618.522959259583	2488.6524196278	3749.4220418861	3984.81482130447	3804.66817830586	2.01206707331756	9.62081697698557e-13	1.01270908877932e-09	2.56285991216872	1.29043560786976e-09	2.61027354604542e-08	2.70219138942027	1.08453386293626e-12	7.08906320907337e-10	0.544589122774308	0.00901885947184223	0.0176167920653453	0.669782684572847	8.13741428996829e-06	0.000991923843323893	0.0761322174961432	0.725708321153285	0.796733550011394	-0.0173128758606728	0.947399242602631	1	0.00728528541162212	0.969189543925191	0.983569874898505
ENSGALG00000015791	ensembl	6	AKIRIN2	protein_coding	NA	74.9389254111105	262.123196255652	182.665490794237	381.001812798877	209.182964375938	1.81015707699332	1.02061164599982e-12	1.01270908877932e-09	1.24912667101378	2.42337927009998e-08	2.76971136604795e-07	2.35912664503594	7.10567418579321e-12	2.27097346977951e-09	-0.569299384298141	0.000101906251246562	0.00034139662367297	0.529081250163864	0.000127606167091989	0.00464995956051305	1.04148182523068	4.78410076071037e-06	3.99311126171732e-05	-0.191759711217272	0.340843502277583	1	0.85937838696481	8.35156887611114e-05	0.000393154466267492
ENSGALG00000012792	ensembl	5	HIPK2	protein_coding	NA	329.623634745965	1397.29994455058	52.2596099456647	1246.97187415473	47.487111466847	2.08691382336278	1.09463378580084e-12	1.01270908877932e-09	-2.69487349721428	2.07675229163818e-10	6.33769996222497e-09	1.93377357423661	1.26133272896431e-10	1.64234864516552e-08	-4.78953776987114	6.83766716596167e-14	4.62278897858747e-11	-0.173655888614639	0.0927782520146013	0.265309275079333	4.55664878860693	2.06004648582063e-12	1.03461420365014e-09	0.144855956079059	0.578075323447834	1	4.68386642363652	3.0166990948301e-19	1.47079268016471e-16
ENSGALG00000016261	ensembl	5	CYBB	protein_coding	NA	262.934802390255	1170.95482289993	41.6522529058213	996.477847036823	35.2173659466201	2.15875352724607	9.25481015466115e-13	1.01270908877932e-09	-2.69387090671707	3.17629524588333e-11	1.60439419057866e-09	1.93666722563984	1.63115574655744e-10	1.95050719135964e-08	-4.86050014134562	8.4595954045457e-15	1.64002572873166e-11	-0.242513440252554	0.0370106116313958	0.150282405002697	4.56490357936551	2.83061451946608e-13	3.55403871594105e-10	0.248738947589409	0.308143069022237	1	4.82288802191909	8.83917861242836e-20	5.35776143618158e-17
ENSGALG00000010060	ensembl	5	PSMA6	protein_coding	NA	34.2170671464573	138.598245213159	56.6391485956906	179.437854006016	51.1295124549517	2.02147858720489	1.23912090886267e-12	1.0890633667994e-09	0.688599141604663	0.00125554601575955	0.00304497625069279	2.40204767817324	7.07338310844629e-10	5.57560216503447e-08	-1.34136220008694	8.14553517411424e-07	5.26986445677512e-06	0.360994129600463	0.0397614171785373	0.157593278729274	1.641412371252	4.58272976181449e-06	3.87149180820268e-05	0.153876290809646	0.55162502966812	1	1.81210691326691	3.30435713659598e-09	5.05517752368008e-08
ENSGALG00000046532	ensembl	1	C15orf48	protein_coding	NA	59.9302820713248	433.024463587655	313.28773064535	640.750565828179	338.372213499426	2.85597965209581	1.61602467626685e-12	1.35268960759136e-09	2.34694907004874	3.66592796989696e-10	9.80817075416268e-09	3.43095751098015	6.10946057957894e-13	4.88145900308358e-10	-0.515623393076799	0.0162031526880348	0.0293385885816107	0.555237020410019	0.0065320464091724	0.0514658501929326	1.01675889947669	0.000211108485113193	0.000928412547240359	-0.104921949901146	0.651864251299089	1	1.02391035184242	7.36648654011809e-06	4.55944015500689e-05
ENSGALG00000006956	ensembl	5	ARIH2	protein_coding	NA	64.5772869324875	292.964954870432	28.6573661712324	208.245372435315	30.6187121127358	2.18470214568307	2.20900598188759e-12	1.76499577952818e-09	-1.20740679263762	1.12689768983762e-07	9.70059137706446e-07	1.70251628162198	4.84669485389875e-10	4.19680798728238e-08	-3.4016021214358	8.36480785585113e-14	5.44579972185745e-11	-0.502631134758251	0.00096794940177455	0.0154397591509919	2.84147290606745	1.00360093919203e-11	2.89884528626419e-09	-0.0873204108679175	0.714031261637711	1	2.81344579210876	1.88458329763075e-13	1.05837716312311e-11
ENSGALG00000012462	ensembl	6	KIF5C	protein_coding	NA	146.236442255817	32.0691344299537	5.94684008797317	25.4942177974494	3.69317600678041	-2.18521787696885	2.6456514965443e-12	1.93771925026066e-09	-4.65755642008556	2.37560381137783e-10	6.92510179044768e-09	-2.50527342270003	5.50384462918405e-12	1.8605111709961e-09	-2.48129308671816	7.89698380139804e-07	5.12903294222875e-06	-0.340684096562292	0.0233234045192644	0.112622173567715	2.07919474017358	3.32146162780449e-05	0.000195070673215995	0.696138632640147	0.175092509169564	1	2.8088189733183	2.67896598155549e-09	4.23098508749168e-08
ENSGALG00000030081	ensembl	1	SKAP2	protein_coding	NA	84.7754624158451	259.414215915092	273.595925023252	275.403636665768	273.59106578425	1.61703129039773	2.6111311184479e-12	1.93771925026066e-09	1.65367398861246	3.813066118036e-09	6.15482793598134e-08	1.7129000280531	6.76705426158924e-10	5.39564875501419e-08	0.0286302655637884	0.82930171006757	0.864157060855281	0.0759024394623764	0.495144457578071	0.703513341141216	-0.00662521385009375	0.96971002147167	0.981152521581133	0.00568022112726332	0.977868554979915	1	-0.0685478685826812	0.731614823234932	0.810660953279351
ENSGALG00000014510	ensembl	6	FBXL5	protein_coding	NA	123.488199155044	424.745732912778	480.259549651728	440.173874507823	421.825203732698	1.78576317121449	3.19163517701302e-12	2.2441025256614e-09	1.92198185330271	2.99833119199289e-10	8.31303875281561e-09	1.84774340616046	1.07639870653821e-11	2.95639632242635e-09	0.12848925474363	0.372097607080831	0.447688688382399	0.041664186242828	0.702434103088106	0.848272061688545	-0.139803857002401	0.398324338766954	0.500446374586915	0.191656151676223	0.358777568140054	1	-0.0232123612602186	0.901462143634318	0.938408381565076
ENSGALG00000031503	ensembl	1	LRP6	protein_coding	NA	92.2651766140309	29.1697339829757	12.8644015888557	24.4941806477363	11.3179949026939	-1.65759400896133	4.88749921218227e-12	3.30432542891308e-09	-2.87603839878567	4.48787163311659e-10	1.1350763678694e-08	-1.8975126411346	4.18834831108937e-09	1.89261662242491e-07	-1.22832553784767	2.1154480481939e-05	8.62826736384337e-05	-0.260510794949168	0.0805682657056643	0.243296508258747	0.910267255018478	0.00446371963616987	0.0123060325854131	0.196293046920802	0.558836299565183	1	0.986975737028388	0.00209373993053322	0.00662754144220299
ENSGALG00000004956	ensembl	6	GPI	protein_coding	NA	74.0619958012751	299.828599065693	405.163042305624	438.933310166864	359.588721986534	2.02094553309106	5.94900072984674e-12	3.73805195471957e-09	2.4155589293437	7.17421969173015e-11	2.89904445382144e-09	2.58213975262698	1.1263236556215e-11	3.04592572592536e-09	0.387549320253576	0.0239778923252239	0.041362452531186	0.541000282731649	0.0015564301651878	0.0211920444954851	0.102403923794502	0.600441471456829	0.691060052724949	0.179319158019865	0.458926566539351	1	0.247416907923579	0.214545056169391	0.325098198418641
ENSGALG00000000184	ensembl	6	SLC27A6	protein_coding	NA	32.5644316199975	1.55755508496306	0.0840534486658123	2.61755332129239	0.0697077421905182	-4.37201473361485	5.95434376676232e-12	3.73805195471957e-09	-8.55480423245241	6.34894800079976e-12	5.58009039790291e-10	-3.61457418902459	2.14932117304551e-09	1.14646013685193e-07	-4.19162142932553	5.70008017954627e-05	0.000203526324184571	0.737573809152035	0.0613468745928828	0.206647259394685	4.87801653426479	2.95659232448779e-05	0.000176352154325913	0.242490441935643	0.875307505009194	1	5.05973535061377	4.86761683555018e-05	0.000242869624567985
ENSGALG00000026891	ensembl	3	NINJ1	protein_coding	NA	54.2512491570538	313.371888884557	674.023716851861	600.447491668222	651.785849362681	2.53329910970878	7.72248738734849e-12	4.29950398427516e-09	3.59600471721552	9.46791033401635e-12	7.2046289113134e-10	3.48248965598481	1.20047169677202e-13	1.75849095715488e-10	1.05728487952076	5.08344958680497e-05	0.00018473615223663	0.928829338383709	8.62455905971244e-06	0.0010106833276775	-0.180916982747945	0.388140312781392	0.490314798280368	0.0513188667732657	0.846807178019959	1	-0.136722441261529	0.506401086013027	0.623694662090384
ENSGALG00000026445	ensembl	2	CALM	protein_coding	NA	446.54910190692	2401.54507748326	279.528316847885	3552.07712086968	276.839560986151	2.43077610063409	7.33235182892047e-12	4.29950398427516e-09	-0.71179500896717	0.000258324717250439	0.000752291563921175	3.0068374979103	1.1483313062035e-12	7.08906320907337e-10	-3.14901760867198	3.13316152078088e-11	1.98537180929223e-09	0.555784773527022	0.00260846353611807	0.0298318620936131	3.65565643806381	1.22964637056757e-11	3.29504627011095e-09	0.019974514126396	0.925630358843641	1	3.59837614868769	3.02613374390161e-17	6.26271202340575e-15
ENSGALG00000015348	ensembl	5	ALCAM	protein_coding	NA	496.18866315545	121.132112983478	18.9191873196469	168.639389345851	21.9291508803614	-2.03057336742103	7.77388678077725e-12	4.29950398427516e-09	-4.75205375372991	9.80004433887959e-14	5.22015695117653e-11	-1.54318332877478	3.0867055756481e-10	3.00730301556768e-08	-2.72937512095653	5.55169113835645e-10	1.57653678239143e-08	0.46757854961315	0.00292114543227737	0.0321387856880271	3.13711307621895	3.76441495231619e-10	2.95485349546896e-08	-0.202880562329287	0.50286119987943	1	2.8971209575474	3.58644288037877e-13	1.8271851223699e-11
ENSGALG00000016446	ensembl	6	ATP6V1C2	protein_coding	NA	28.4317296603403	124.244283771418	15.7829540996686	114.460279426539	13.1144183236607	2.13059823574995	7.82706380116083e-12	4.29950398427516e-09	-0.883683923500392	0.00456530259587591	0.00949241649282076	2.02329736609975	1.07541201856012e-09	7.30506678675073e-08	-3.0209742043117	4.2504409975673e-09	7.31775238542977e-08	-0.127667761401043	0.262971149511952	0.491442362972687	2.84663620747251	5.99652643368104e-08	1.25752383717894e-06	0.27092718123448	0.460706319938122	1	2.99095127253242	2.91588191770066e-13	1.54850067520671e-11
ENSGALG00000023686	ensembl	3	ZSWIM7	protein_coding	NA	6.66832110355252	130.504486132479	246.11859730948	205.478718240004	222.342091502591	4.29441087904161	8.22546232834825e-12	4.3814296002335e-09	5.16416286709815	2.82336496642848e-12	3.18135316537691e-10	4.96110554692166	3.98878602895642e-11	6.80726998223262e-09	0.865412992789405	4.6332554492774e-05	0.000170170004779353	0.646043193517481	0.000407379617647991	0.0088309587851622	-0.272730710823156	0.187707605836332	0.273569711913693	0.150500382610344	0.490457749389675	1	-0.235309210461062	0.248553404773635	0.364058974178065
ENSGALG00000012791	ensembl	5	TBXAS1	protein_coding	NA	84.669868421442	508.343926524828	14.8969227448314	583.37434777249	15.8183458047734	2.58969763649285	1.00364444672877e-11	5.04058916702808e-09	-2.54793613511819	5.71364718097156e-08	5.62028484315154e-07	2.79943256181562	5.5690380015452e-11	8.89932272646923e-09	-5.14289740304929	1.94401621911492e-12	3.48693031628592e-10	0.189165303145582	0.107715409028356	0.289523549702033	5.27494949317075	1.15538823881081e-11	3.17334600965882e-09	-0.0790249168910441	0.816905269048598	1	5.11134384002944	5.3419151304725e-20	3.35357800583734e-17
ENSGALG00000010793	ensembl	6	SLC24A4	protein_coding	NA	187.487609022949	38.2087119037245	8.58676382890606	34.1796271637516	8.00039660055528	-2.29011869158785	9.89810750538129e-12	5.04058916702808e-09	-4.48515417488796	1.17904914751211e-12	2.13663153762555e-10	-2.43717870132916	2.35179146619812e-07	4.02529604603998e-06	-2.20422946789763	1.35167497864851e-08	1.83472917179023e-07	-0.167986007883081	0.457760106075051	0.674955353413662	1.98073516619246	1.13376915451563e-05	8.04431124224053e-05	0.104283405819996	0.765843925917121	1	1.73860279860722	1.08979141489839e-05	6.38971097100863e-05
ENSGALG00000030826	ensembl	1	CLCN7	protein_coding	NA	31.7700199550486	112.704285258956	205.481749529539	135.044520752034	176.449397546884	1.83036623580623	1.0360237710562e-11	5.05867384656276e-09	2.65863764583149	3.77485596706184e-11	1.78372091905949e-09	2.10237094104045	1.97119112273206e-11	4.44225609684411e-09	0.821002974414043	0.000104486637604635	0.000348910736286905	0.251748945590744	0.0523179378549306	0.18733170145265	-0.620339321332073	0.00479875480450138	0.0130641276309006	0.225359811482307	0.366121668682675	1	-0.423036410892067	0.0492268020709057	0.0992098975925683
ENSGALG00000008855	ensembl	6	UGP2	protein_coding	NA	137.975871172032	761.2971092247	2176.97284476852	1572.74435900034	1950.7224022096	2.46722386449273	1.10068097620072e-11	5.09151847359374e-09	3.94450770147576	2.047613767613e-11	1.2328416690515e-09	3.52400955560898	8.89748048066781e-14	1.42181738081072e-10	1.47140187540934	4.46459695844033e-06	2.25448679504349e-05	1.03682500175257	1.23552877536099e-06	0.00047610743466282	-0.481720251364234	0.0484730668410075	0.0890251351928983	0.15846744107122	0.576880835433289	1	-0.323384168968591	0.097645951616575	0.173428365920598
ENSGALG00000013165	ensembl	5	FH	protein_coding	NA	39.9059724893194	152.542002222274	173.778007957108	188.883812630881	170.176997748476	1.937851718751	1.07537398289008e-11	5.09151847359374e-09	2.08559000674285	3.40792679920763e-09	5.63012568387892e-08	2.25768931007151	2.34567214688994e-10	2.49892272715341e-08	0.140352291906977	0.388995840624002	0.464648606040276	0.299446327689215	0.0354977061184863	0.146336462980946	0.10919782745262	0.599031234377481	0.689798299239264	0.0360943584889583	0.876797789832044	1	0.0783673055081796	0.690815977974553	0.779757481592288
ENSGALG00000002564	ensembl	4	RGS4	protein_coding	NA	6.87127529176873	57.913720195975	8.55392735881852	171.15353174977	12.9788508061191	3.07765210232	1.26599485096296e-11	5.29848987862547e-09	0.270367672736343	0.442983549132011	0.516055724477598	4.65070270531834	4.99814304766488e-14	1.09821698114817e-10	-2.813791028777	4.4720980531472e-07	3.1769294027006e-06	1.55324000708579	3.28323620295533e-08	6.75374857888698e-05	4.31333608324699	1.2832475426315e-08	3.92977234919411e-07	-0.5967666495696	0.225762561529238	1	3.85893108852399	3.20851151216053e-10	6.46039122116354e-09
ENSGALG00000016205	ensembl	6	PDXK	protein_coding	NA	124.508462648335	993.984053956577	121.702154933885	2001.36288702119	119.117008693854	3.00072188897706	1.22121246276365e-11	5.29848987862547e-09	-0.0692420239963384	0.608390168168941	0.672511783176559	4.02146932249296	1.20641651109946e-12	7.08906320907337e-10	-3.0766197316274	2.20651076571385e-10	8.14832904195759e-09	1.00066229614562	0.000758469881730824	0.013108535943309	4.02600127356015	2.22712988679504e-11	4.39870664607677e-09	0.0358671774873045	0.863659453818104	1	4.1225362400206	6.6759839104988e-18	1.89755548702907e-15
ENSGALG00000033709	ensembl	2	LTA4H	protein_coding	NA	319.794740352454	59.6934816711175	9.48425668761165	37.6859298572324	7.44708026079781	-2.41691004861329	1.25884026627882e-11	5.29848987862547e-09	-5.1140993666571	3.74718712511709e-14	3.11922047519149e-11	-3.0686972209612	9.54341131389168e-11	1.38639738905445e-08	-2.70499934967361	4.26418089933756e-11	2.49852572828519e-09	-0.672144023795566	0.000305681701906503	0.0075045711677549	1.97765811051273	1.86044870992447e-07	2.98657236740204e-06	0.359323700161866	0.308609599092929	1	2.22414619668732	4.12665519754202e-08	4.60560921031071e-07
ENSGALG00000031090	ensembl	2	NA	lincRNA	NA	0.0449831908672215	9.25707481508587	0.335836418039704	11.550504605673	0.200630420383592	7.55809755032417	1.1919549735532e-11	5.29848987862547e-09	2.74213892541155	0.00386022567552173	0.00819307497275066	7.8875081443332	1.06638531938338e-10	1.51168718904202e-08	-4.87461683063128	3.91200744626922e-07	2.83451223786152e-06	0.312641078162907	0.488198757851111	0.698425796818331	5.13985228670808	8.70799006200744e-07	1.03494962346157e-05	0.757049308905318	0.546188716946588	1	6.17288794434809	1.03974147515281e-11	3.28715389392736e-10
ENSGALG00000035842	ensembl	1	SLC37A2	protein_coding	NA	64.1955042853526	15.6315378539729	5.34451452344237	10.1244717429501	4.40178790338403	-2.0336869032439	1.33767132934393e-11	5.34399696072899e-09	-3.62164893947861	2.56608918290755e-11	1.41845017789776e-09	-2.6515163892174	1.84883319644536e-11	4.27615656935743e-09	-1.5974069114294	6.8837070928567e-06	3.27470499866812e-05	-0.637348699944722	0.00199386050131701	0.0250701572905225	0.898416956808961	0.00985528616962035	0.0238758962176161	0.293825691093165	0.494240701476828	1	1.21996874311898	0.00585672367559042	0.0161870265360894
ENSGALG00000007936	ensembl	3	NA	protein_coding	NA	135.083316047153	464.636968515167	719.273406743784	516.256891833213	680.903142189362	1.78605752130603	1.31870466708902e-11	5.34399696072899e-09	2.37838019611641	5.02513175539529e-10	1.23442908722533e-08	1.94866203720859	4.34494623910768e-11	7.27385380866998e-09	0.583647292059644	0.0027025211876798	0.0061336239428064	0.142555794463952	0.175610574468672	0.387206733865173	-0.492773540955824	0.0202455913712791	0.0432887732787184	0.0839774629463798	0.779224126717116	1	-0.339138122983576	0.141150449087148	0.232993012870117
ENSGALG00000027353	ensembl	2	C10orf71	protein_coding	NA	24.891484799428	1.14690373086051	0.734958588324257	0.846929186878194	0.93393749408186	-4.42603376414516	1.414073631709e-11	5.40360571699582e-09	-5.08049740205384	4.69241349474191e-06	2.27477232240963e-05	-4.85408437952231	7.4464763664164e-10	5.81736301563489e-08	-0.686353384622754	0.397299837987403	0.472928594307752	-0.445273482863564	0.37322503658472	0.601057082417323	0.190341283741642	0.844726295389806	0.890577509768008	-0.325416656917949	0.774930487231001	1	-0.0255298451560503	0.980061689288109	0.991683420118949
ENSGALG00000039708	ensembl	1	NA	protein_coding	NA	12.6864627175086	50.6033440238621	28.8965275279833	47.8566054850653	30.3761687088827	2.00000143539052	1.3961272580997e-11	5.40360571699582e-09	1.15140794727372	1.1602541358825e-05	4.98653965783436e-05	1.92733243532741	1.20164385642607e-07	2.37865942660558e-06	-0.858036246972167	0.000129268280507557	0.000421225106851408	-0.0923896294384936	0.642197241332122	0.80817175745533	0.708013642098221	0.0127252435185611	0.0295292845635996	-0.0659377339971132	0.813880169827964	1	0.686277285344996	0.0327145794268039	0.0704553880377798
ENSGALG00000033512	ensembl	1	CPEB4	protein_coding	NA	53.4025969642922	142.295845323718	142.329514522227	174.160551223733	126.581706762412	1.41775004091098	1.57601865210228e-11	5.89430975886251e-09	1.37944175946362	7.96668726752004e-08	7.40552241081265e-07	1.71906431091971	2.70166123005849e-11	5.39656830704183e-09	-0.0451810359125537	0.762478815244875	0.80715764013095	0.281283150753064	0.0165784940655168	0.0924838999313405	0.275993183219337	0.130103505791917	0.202421616641026	0.176362136058448	0.430295169616924	1	0.484710409105615	0.0209914120741838	0.0484998740063096
ENSGALG00000003496	ensembl	5	NA	protein_coding	NA	23.8134111936513	130.810089380396	49.1847724549695	128.110921228107	51.9773002785475	2.46073639450563	1.86594780032754e-11	6.83325634044948e-09	1.00545271939662	4.73908991848782e-05	0.000169282102392154	2.44064405095986	3.74933235317705e-11	6.72507796981084e-09	-1.46030191032902	2.39638420022977e-07	1.90174453596564e-06	-0.0401533740999913	0.756771624390311	0.881137418926468	1.36689732792234	1.24448899832194e-06	1.3647675067172e-05	-0.0728852478268249	0.761650293760121	1	1.24941448165927	3.1934687389311e-06	2.2025109360483e-05
ENSGALG00000029102	ensembl	2	PXYLP1	protein_coding	NA	39.1584585141105	9.35349486705601	20.7434573895859	9.82994762147037	23.1593539252323	-2.06338186305896	1.9245075220036e-11	6.90387616771006e-09	-0.956297129446197	0.000101203123528576	0.000328338669132058	-1.97931171465446	1.32139367584147e-08	4.47096692515042e-07	1.09995010901855	9.2369874533087e-05	0.000312606402491837	0.0631748560792092	0.752202572621258	0.878437544153545	-1.08910537512576	0.00122960420854625	0.00412084227742192	-0.153959560456109	0.609008768910781	1	-1.26113347332554	0.000413756407749187	0.00161946340133939
ENSGALG00000033511	ensembl	1	CYP8B1	protein_coding	NA	8.96419494869166	35.2751449076143	9.51706007892755	26.3399699553636	6.551400960404	1.97958249908592	1.97543846659983e-11	6.94485147317837e-09	0.0497061651651552	0.848330988351726	0.880693279278397	1.56849925088133	2.5438377097241e-08	7.2238415608288e-07	-1.94054473167308	1.10889600488306e-06	6.8393592890647e-06	-0.431247723366121	0.0120305694413244	0.0748818942730479	1.45878129550219	0.000142279405145634	0.000660937469252102	0.544480760391877	0.187970278070384	1	1.94227192756401	2.66370864819247e-06	1.87967364985657e-05
ENSGALG00000017002	ensembl	5	FNDC3A	protein_coding	NA	161.423756857143	508.750549239628	297.666846338799	488.560695333839	296.017585617705	1.65934237745431	2.03425987347325e-11	7.01141569723781e-09	0.843341948064661	0.000281563277903909	0.000812562682481515	1.61278839276673	1.14869786033948e-09	7.57128793185914e-08	-0.823027882894486	0.000523517170540888	0.00144965104344167	-0.0672898787687164	0.607950924239307	0.783817027011774	0.703379764574525	0.00634609811582841	0.016526179656301	0.0176942518351044	0.950230724163688	1	0.66263785995619	0.00171421999863277	0.00557597319318409
ENSGALG00000003601	ensembl	5	ATP2B4	protein_coding	NA	223.528638230201	60.9625367081779	8.98842095304324	57.5935567835133	10.5211589588727	-1.87018100667697	2.18354315880506e-11	7.20812594027885e-09	-4.67465963707804	8.63780271421127e-12	6.80875767311236e-10	-1.94229394609684	7.6580499698752e-10	5.93009702072538e-08	-2.81058784474758	3.06264495989565e-09	5.71498652919806e-08	-0.0920210905814844	0.425294692744249	0.647846025624148	2.65805499383591	8.29507439798495e-08	1.61116925710254e-06	-0.216910390111274	0.625159902764028	1	2.57666687456428	2.31437284439783e-06	1.65981419252652e-05
ENSGALG00000001434	ensembl	6	STOM	protein_coding	NA	27.034060194314	128.414339597876	271.785232989383	88.3288162374526	245.910819931252	2.25336041089748	2.21435203535703e-11	7.20812594027885e-09	3.29867831348562	8.61452736867947e-13	1.82441159140539e-10	1.72479197130131	7.99712892846727e-09	3.04931740357045e-07	1.03475678285298	2.31527635414491e-06	1.26745337132231e-05	-0.54870181699421	0.00107603222093125	0.0165192090650913	-1.63523651254428	1.05369827978809e-07	1.9558509358094e-06	0.150969039862573	0.446005476112992	1	-1.57956415118699	7.96913104454974e-09	1.06932355344348e-07
ENSGALG00000035535	ensembl	1	GYG1	protein_coding	NA	50.9542009605793	126.397938942273	96.5528051678662	108.020041416425	96.888555147572	1.31406576620113	2.1582673922541e-11	7.20812594027885e-09	0.885808066193274	5.65997725803586e-05	0.000197207294830038	1.09725786502429	3.14103807152492e-08	8.52379545534659e-07	-0.435431875908498	0.0152476142052433	0.0278527568383588	-0.236860487470275	0.0370891818583943	0.150417220217088	0.147539634665143	0.453415075681292	0.554128045082419	0.00139983394740294	0.995429912865597	1	0.206133997178772	0.326061694069177	0.448016419895395
ENSGALG00000034500	ensembl	1	CIDEA	protein_coding	NA	0.491736042342888	11.3900630279766	20.690473224494	34.2525203191443	27.7122136630622	4.53440343179582	2.601446237286e-11	8.31422217436607e-09	5.34832334269156	1.07337703420609e-10	3.89027247572672e-09	6.13452214409735	2.66343513552266e-14	7.80297713536956e-11	0.810685450318128	0.0220633698389963	0.0383837999831629	1.57851779596408	9.80024505729182e-06	0.00110428658728895	0.709714392519105	0.0408641246605825	0.0772625129916876	-0.411832702046612	0.260715435896704	1	0.35568150687261	0.157956129649458	0.255418010922257
ENSGALG00000012117	ensembl	6	STEAP3	protein_coding	NA	6.62911507817207	96.9260925789193	154.216534858619	121.040546762128	150.921648616002	3.8701451856517	2.74615209078561e-11	8.49002811108258e-09	4.50334762982649	9.39081887688492e-11	3.53472835584332e-09	4.20086282373837	2.57598204933699e-12	1.09286204105549e-09	0.625518562643943	0.03155213973904	0.0527158551784854	0.310543966326095	0.124543537646743	0.315768975155696	-0.364449268063733	0.200501063973305	0.288436672601911	0.0340768555678494	0.919651758593229	1	-0.216011255664968	0.319944514488428	0.441235264057554
ENSGALG00000007289	ensembl	6	CLPX	protein_coding	NA	51.3373991191825	179.180019169636	342.868025072848	203.437663790903	366.068524558469	1.80749702782429	2.75305269275064e-11	8.49002811108258e-09	2.70432549997265	1.12658408560448e-12	2.08453632176375e-10	2.00112225342461	2.84842808110232e-11	5.60491787682108e-09	0.888698077714034	7.13317515920322e-06	3.37333744816987e-05	0.173504635911949	0.175963814874458	0.387702674588019	-0.770517035096412	0.000235497370692286	0.00101719894065413	-0.0862996702600649	0.661511376952353	1	-0.857744302107193	9.23596927227916e-05	0.000429951980582953
ENSGALG00000013073	ensembl	5	UPP1	protein_coding	NA	0.179895294436673	38.150114676993	142.765684048275	59.1863739893014	130.368753974213	7.7067861203743	3.12162503162212e-11	9.46067669066442e-09	9.56391720430044	5.5497935336067e-12	5.13443530177572e-10	8.35093672185697	2.64265630424848e-12	1.09286204105549e-09	1.85876713302728	6.60137611527669e-05	0.000232869735810423	0.624822927840754	0.0502991507151846	0.182828468004862	-1.27695803605239	0.00214326818663392	0.006625354301931	0.135562118715257	0.722938176267481	1	-1.03229738237606	2.31926345327519e-05	0.000125710801670279
ENSGALG00000001412	ensembl	5	SEMA7A	protein_coding	NA	27.6776638397342	188.705885799604	255.25260336745	213.984719308935	262.964014299739	2.7708053765038	3.22940922071308e-11	9.62145004774485e-09	3.16350531553108	3.56291517707527e-11	1.73008074537649e-09	2.96265324497859	2.144268918408e-10	2.34111546880595e-08	0.388472120396654	0.0331424950630896	0.0550641567314734	0.171878940701725	0.338319703383707	0.567712809372532	-0.271332311911411	0.195389427046083	0.28265618867715	-0.0354848370314845	0.886442207681006	1	-0.174379012529764	0.404606130725064	0.527608795688811
ENSGALG00000011221	ensembl	5	NA	protein_coding	NA	54.3272076381693	339.923276092046	1150.64124861968	492.744907248304	1050.54279613733	2.64994213901441	3.60484298638268e-11	1.0246608580066e-08	4.37019300241849	9.67005453587018e-13	1.8904979356702e-10	3.19531581447782	1.8000294263999e-12	8.85703169340987e-10	1.71534022518415	1.34526670288103e-07	1.17413595348772e-06	0.525409009345401	0.00266209026508323	0.0302466746090042	-1.23952016948552	9.79416818102518e-06	7.15255040656671e-05	0.1350886211729	0.598570950960612	1	-1.06170614678765	6.98982967180597e-06	4.34620537569881e-05
ENSGALG00000005309	ensembl	5	TKT	protein_coding	NA	152.653811855423	946.024156023577	699.11623140752	794.420547368325	627.474667839188	2.63507287441244	3.62485738261551e-11	1.0246608580066e-08	2.15873197127203	2.31227581222141e-08	2.6722672075758e-07	2.39332772467053	4.31258592582147e-10	3.84805255858324e-08	-0.483442463167145	0.017628736392347	0.0315718724711845	-0.261712396000977	0.0547956649414461	0.192948357039411	0.171440262823918	0.384204055820337	0.486671391021826	0.160124224407786	0.51933637179389	1	0.354372646533538	0.0680218019492825	0.128762355660617
ENSGALG00000006147	ensembl	4	NUCB2	protein_coding	NA	100.211427495712	340.194113578509	174.207396106206	331.256623524652	204.551518880242	1.76712265390916	3.67241063001567e-11	1.0246608580066e-08	0.761954880291496	0.00028398988939268	0.000818356438646645	1.74028204484149	8.20296408255679e-10	6.18848509198211e-08	-1.01474200862726	2.0149511856929e-05	8.28704069773274e-05	-0.0472071412746149	0.704651909209204	0.849918655155128	0.915066679190638	0.000288056338304323	0.00120709676084224	-0.229998093357451	0.33536498172328	1	0.621692050331491	0.00440398364578002	0.0126595624735112
ENSGALG00000006939	ensembl	5	PFKP	protein_coding	NA	80.0265336632717	304.502530504553	373.98071948072	344.4343918014	343.950708139216	1.9313100411802	3.65117951248877e-11	1.0246608580066e-08	2.18642625786131	2.23811799718063e-08	2.60540650029411e-07	2.12108395551238	2.57489442416804e-09	1.30436582674426e-07	0.249195056302694	0.245382049381293	0.314107607342293	0.169368162514121	0.331832701331371	0.563407246595464	-0.126120857715595	0.629848075092342	0.717008729548803	0.126680234187634	0.666180559521806	1	-0.0654629135722601	0.731335219268304	0.810633884363402
ENSGALG00000012998	ensembl	5	WNT5B	protein_coding	NA	0.200224963744682	11.2775067447528	9.49554053146248	36.7692563038569	9.30105744296303	5.79539910573006	3.84194323511923e-11	1.05521372167072e-08	5.5019120794641	3.68831174670717e-10	9.85306138048916e-09	7.50790508844559	1.86494811282173e-12	8.85703169340987e-10	-0.296056322480969	0.373854491231461	0.449402601850962	1.69524344428416	0.000258981340268045	0.00687669788403579	1.93323318096236	4.11270485463386e-05	0.000232229765289926	0.0380720524010396	0.925859863491663	1	2.17245212745867	1.12196063151033e-05	6.54947414837447e-05
ENSGALG00000000713	ensembl	6	ZFHX3	protein_coding	NA	518.302942215647	157.797576344787	40.2676738975325	140.752534464076	50.8184417694611	-1.71179379756723	3.95089890744109e-11	1.0684446306923e-08	-3.72126067777084	2.11545206243658e-12	2.88259041500079e-10	-1.86839867424219	5.39795273737957e-09	2.26583579645325e-07	-2.01742212847998	8.78834908548639e-09	1.30144566322392e-07	-0.176268362876605	0.261501534086315	0.489372294918475	1.78115817511814	9.45678062605393e-07	1.10242190444125e-05	-0.325374100558506	0.290623853968454	1	1.5413726254489	4.84913168953321e-06	3.16752273647769e-05
ENSGALG00000013785	ensembl	5	GNAL	protein_coding	NA	21.2742321625409	4.24525928005936	8.62471114220272	3.04789124104967	8.43173704815964	-2.31959595469316	4.09198288331284e-11	1.08983144125565e-08	-1.34335823396201	9.26803342112612e-05	0.000303433584422713	-2.78967869330157	2.75260993232361e-09	1.38640049829182e-07	0.967266671969091	0.00421322392003383	0.00902181143456629	-0.48952858028069	0.0660912796310535	0.215858883938064	-1.51792727337522	0.00124683130195271	0.00416827703037748	0.0331758927399629	0.933469007168272	1	-1.50895055842988	0.00109177906831834	0.00375887862498289
ENSGALG00000015252	ensembl	6	ST3GAL6	protein_coding	NA	13.3004317697336	146.877229056411	269.81710992833	171.944587457098	260.800624006343	3.46460525551618	4.16267501066487e-11	1.0921119602607e-08	4.29658902911015	8.58183271515609e-12	6.79511060662224e-10	3.70463068569834	1.27939218908964e-09	8.031841392792e-08	0.828345849165966	5.48056898696204e-05	0.000196928539764552	0.219058706308677	0.217308548528754	0.439063180004418	-0.660638817567073	0.00630822989436745	0.0164446188763445	0.0565157879226093	0.791918435664402	1	-0.850457421225113	0.00011719527674109	0.000532590117516774
ENSGALG00000012404	ensembl	6	ERO1A	protein_coding	NA	21.7492680814528	101.651284759219	121.446127079115	221.575958649968	112.283615768368	2.22882429226315	4.29209921935181e-11	1.10950764820244e-08	2.44849979530194	1.96617767424418e-07	1.53948646582914e-06	3.36491442075977	4.59597783404323e-12	1.64873670136351e-09	0.210986757946301	0.448530759205713	0.523315656797957	1.11556594273978	6.88876170991422e-06	0.000919306362268162	0.86071039950369	0.0157681401694358	0.0352009611250116	0.113232180208921	0.773814856367114	1	0.958025400231984	0.000499629246339865	0.00191172897086681
ENSGALG00000006646	ensembl	6	ABCC1	protein_coding	NA	210.815161095874	996.574266270873	442.220038366909	1417.41580096712	416.309120990495	2.24416554009453	4.38267047434619e-11	1.11650118258054e-08	1.02930764082963	2.68578274454919e-05	0.000103080107169619	2.76529493331058	1.5065520164142e-09	9.05422802836724e-08	-1.21980410418014	1.30261681552647e-05	5.65786962770553e-05	0.500391988885079	0.039513939431201	0.156976775822416	1.66881520411189	1.31122810270532e-05	9.02104406628341e-05	0.099025291452673	0.715315231642103	1	1.56056757816169	4.12158081142735e-09	6.0576210287015e-08
ENSGALG00000004293	ensembl	5	NA	protein_coding	NA	3.07833550842225	27.7815601198624	1.54150331351138	40.0258347667634	2.31281704889951	3.17726894173797	4.99552875910971e-11	1.17273372781139e-08	-1.05607389283653	0.113671412931324	0.159849287720544	3.71410185630501	2.67340242151473e-12	1.09286204105549e-09	-4.26277826915691	3.44683984339047e-05	0.000131685613490801	0.516891735042456	0.0097088202973287	0.0651877934249213	4.71598240981887	9.4482707189216e-05	0.000465345202289728	-0.578852581675921	0.506030680014342	1	4.23958842952574	4.27956602269098e-12	1.50152118856012e-10
ENSGALG00000011805	ensembl	5	NA	protein_coding	NA	22.0499943993014	284.461138374819	387.420230599217	595.669321521914	352.808198811569	3.69416068762886	4.89348565597434e-11	1.17273372781139e-08	4.10098387135704	3.62197870753883e-11	1.7490973000307e-09	4.77282827877049	1.22994985553142e-10	1.6255683128219e-08	0.398511372107362	0.0774518416980721	0.115328382334641	1.05783380335167	0.000315687108198419	0.00764176944205085	0.612031626541284	0.0301552655533842	0.0602552241497471	0.138513315217751	0.584987995016922	1	0.672621580267258	0.00368882522567613	0.0108545218179935
ENSGALG00000002759	ensembl	4	PEAK1	protein_coding	NA	199.673199134986	42.338866721762	27.7009663765991	36.9256086721651	29.0832649601123	-2.23461025912369	4.7658040303069e-11	1.17273372781139e-08	-2.88778619981434	1.76033166547514e-09	3.33056934537653e-08	-2.42055546127712	2.45277685185241e-10	2.58173122765639e-08	-0.6618522635719	0.0106000763022372	0.0202773034324438	-0.206181261254785	0.215505623623912	0.438262212119635	0.398097335034107	0.154289517604263	0.233278955827261	-0.0617147223883354	0.840327640803904	1	0.211673971251362	0.395407208760406	0.518304840834484
ENSGALG00000005160	ensembl	5	VMP1	protein_coding	NA	98.8176889063688	353.029538659929	190.793627351049	362.430517054092	182.808234835021	1.84061819631058	4.83254418825694e-11	1.17273372781139e-08	0.911555701604919	3.93560351130151e-06	1.95534308992815e-05	1.88999887829238	8.32947910415766e-10	6.2082352986767e-08	-0.934509344977079	2.51974385062011e-06	1.3675966061618e-05	0.028957200111823	0.831243865082578	0.925799816574122	0.911721929146778	4.33486817189265e-05	0.000242283983229027	0.0702219232515935	0.716035475408213	1	0.905284445680992	4.39215912071114e-05	0.000221663431018835
ENSGALG00000026493	ensembl	2	RALB	protein_coding	NA	61.7787790909043	287.888623115346	393.96607427819	295.882833277733	370.122911552803	2.22407485968682	5.00369948719162e-11	1.17273372781139e-08	2.634291557117	6.25916988564502e-11	2.6258636813811e-09	2.27601827052081	1.22725273260486e-09	7.81628180363449e-08	0.404322424935698	0.0436115172286232	0.0698435905470789	0.0310862486627039	0.876897312895179	0.948831993163934	-0.421855354456257	0.0829148673805999	0.13911210640605	0.0985637937189019	0.705926229097764	1	-0.509519645470992	0.0112868187594154	0.0285796168471628
ENSGALG00000035135	ensembl	2	NA	lincRNA	NA	5.30903638866667	40.2547211976485	42.1403330960154	52.6974516866095	39.1464071603755	2.92653791134699	4.77699900858775e-11	1.17273372781139e-08	2.9494044885369	2.3037016985275e-08	2.66410976688924e-07	3.3299443490786	7.34482107342573e-08	1.63412487927586e-06	0.0131523012221487	0.960420306971797	0.969353936377483	0.381535774540444	0.225520039923164	0.447945246623644	0.317679614605716	0.420092880101082	0.52230815153606	0.115431112618701	0.800736117211101	1	0.20278994430279	0.446195612471323	0.56855574309684
ENSGALG00000012200	ensembl	4	GCH1	protein_coding	NA	5.90785215673023	158.453673302455	283.260539374448	187.859020716686	279.16950859628	4.7425007104902	5.38643246960511e-11	1.21388089680408e-08	5.53757832477233	2.01416128004817e-12	2.83239415845494e-10	4.9999079383278	1.4172832740156e-10	1.78152573023703e-08	0.790214579691699	0.000122980593143998	0.000402936228571333	0.236765251631817	0.142901929287913	0.342153241646349	-0.605192714405966	0.00402493800177252	0.011259415163841	0.0294725929615763	0.891872662375729	1	-0.600210328967597	0.00349370990778323	0.0103579748286412
ENSGALG00000038128	ensembl	1	UBE2D2	protein_coding	NA	160.681759665887	434.641271257918	200.087680071241	311.854507419311	192.194538182308	1.43887023905335	5.33610644030889e-11	1.21388089680408e-08	0.281080209569641	0.0514411072880881	0.0797452847614439	0.971216577591445	1.31040216653943e-07	2.52599010733395e-06	-1.16651372509183	7.84516220057796e-07	5.10371062774831e-06	-0.488195265819015	0.000854527393575262	0.0141891709343776	0.626854273631399	0.00198411415517491	0.00620141511729456	0.064395054780842	0.760840036300659	1	0.6653851324747	0.0014289280313898	0.00475353840570967
ENSGALG00000027908	ensembl	3	CYP2U1	protein_coding	NA	28.1605344884856	5.30987268450408	1.517043159128	5.20925745811499	1.21249528645908	-2.40159708646466	5.25862453187353e-11	1.21388089680408e-08	-4.24031929690823	6.15650019936848e-11	2.59517890898079e-09	-2.41466739961829	3.22594754586408e-07	5.10402393890178e-06	-1.85163172037356	2.93491028326399e-05	0.000114313877596309	-0.0349427313304306	0.900676187976347	0.960289438719525	1.76814253202935	0.000996479220742394	0.0034453406259264	0.322061677771853	0.606192051694652	1	1.71586891924342	0.00565531157025	0.0157019533694289
ENSGALG00000029266	ensembl	1	ZDHHC3	protein_coding	NA	28.081764861574	108.422390381563	31.5761288097556	98.4345002140061	32.8388849277393	1.95381272630016	5.47737488913423e-11	1.21875057976204e-08	0.130457830677492	0.542842420329162	0.611907404421316	1.82389142160632	8.37041623498907e-10	6.2082352986767e-08	-1.83216711168201	3.03063086708566e-07	2.30417082100483e-06	-0.149910157721	0.275326708542733	0.505466164490735	1.62390319655898	6.92564751108425e-06	5.38906737272417e-05	-0.0483379323782252	0.878567580174346	1	1.63718889654991	6.11352942947047e-07	5.04287284426241e-06
ENSGALG00000037587	ensembl	1	ENPP3	protein_coding	NA	15.3285240394895	430.045486134567	7.22803590267055	552.645569146284	7.08324586872346	4.81715263704519	5.60614360458526e-11	1.2318099035175e-08	-1.12234300257339	0.00829751226124686	0.0160468406508626	5.19136299603424	6.73409093853038e-10	5.39564875501419e-08	-5.9520834227053	2.5722284765521e-10	8.97115717476841e-09	0.353706571539092	0.0783451679582242	0.239254927444348	6.25031748917	6.1613779588119e-09	2.28348804551314e-07	0.0326817107745742	0.943355701209397	1	6.19112737042389	5.27310085873561e-20	3.35357800583734e-17
ENSGALG00000010244	ensembl	6	AKR1A1	protein_coding	NA	74.5805397200564	254.735176284048	494.724020733395	321.374388566514	488.920718104598	1.77585617679558	5.70672459573265e-11	1.23842969066406e-08	2.69565942027283	8.48315555168415e-12	6.77804128579563e-10	2.12060116533997	3.59244145757681e-11	6.57790999388388e-09	0.913421432454473	1.37015686972681e-05	5.91905073877069e-05	0.324927402783262	0.0216369618955106	0.107378253388491	-0.639464799778147	0.00169121727271988	0.00541004862963969	0.0222127485432154	0.913731147017516	1	-0.562162997554347	0.00529467395954715	0.0147894134531892
ENSGALG00000038187	ensembl	1	SLC35B4	protein_coding	NA	16.0363228922961	52.39161717979	4.52049746780382	52.0348704467988	5.16962652133282	1.71239033131246	5.83820845502926e-11	1.25151253929883e-08	-1.85958859609657	9.92816472669535e-06	4.35748513273036e-05	1.71368522158334	2.09117719710405e-09	1.12756787640168e-07	-3.58078440642695	1.43706999534021e-09	3.19793084187772e-08	-0.0189021155641305	0.8797691026365	0.950788889403283	3.51651412360344	1.21388063348795e-08	3.78326130770413e-07	-0.185605971689956	0.692464625527632	1	3.34996359601278	2.16362760518058e-12	8.3956393032813e-11
ENSGALG00000027891	ensembl	2	NA	protein_coding	NA	90.1540044937175	5.51963209764496	8.1362877182166	5.88552906599516	10.3930211859484	-4.02139883398244	6.05262695634735e-11	1.28184429685149e-08	-3.49984916244359	3.66017406910898e-07	2.58803458514874e-06	-3.92191562560121	6.3685164529352e-10	5.1826751023007e-08	0.509125359110224	0.178497930296405	0.239058028095254	0.0805970136687058	0.719814144918705	0.859297470482515	-0.48958002377881	0.258463243441273	0.355081429715568	-0.34291521703251	0.509028969012063	1	-0.560134396132849	0.158788443819652	0.256471861202044
ENSGALG00000012300	ensembl	5	RAB32	protein_coding	NA	52.3818747840429	246.069432972937	1533.86845551678	252.196566439543	1490.89189424555	2.2354205292124	6.33874849574103e-11	1.32645858402543e-08	4.83624955312484	8.39848915912088e-14	4.61339507621959e-11	2.28108920506816	3.63585860708575e-11	6.58877552529416e-09	2.59253642165964	2.52808945461732e-10	8.90556241147559e-09	0.0258727079113295	0.847821299364803	0.934474717847662	-2.62068678595029	1.04799799989087e-09	6.44546440834043e-08	0.046806407959586	0.855256767449469	1	-2.57387573176771	3.74910310176075e-13	1.87754228839745e-11
ENSGALG00000007412	ensembl	5	MPZL2	protein_coding	NA	61.4000809053674	7.77627104209116	0.234802807092149	12.271267807772	0.888398450758472	-2.97658933464488	7.63619140529917e-11	1.57916438261587e-08	-7.9875339250458	5.81446348809965e-12	5.29568078724434e-10	-2.3119475961384	2.31667065558751e-07	3.97680046717942e-06	-5.03580618183625	2.99546456732813e-08	3.46637762768228e-07	0.645489681674209	0.0172596766670956	0.0942714716677678	5.61700886843961	3.67590093234104e-08	8.55827636936303e-07	-1.86325680328171	0.0652329586684315	1	3.84291401417693	1.4251543182065e-07	1.38024036393575e-06
ENSGALG00000000516	ensembl	5	FANCA	protein_coding	NA	12.0230436868658	56.4484013160564	17.6208551733253	65.9465468248113	23.6554155634754	2.2326042664577	7.92906561023072e-11	1.62066413135623e-08	0.515007579593826	0.0254789264474678	0.0428951794936874	2.46939958232647	2.25677395322987e-10	2.43371610735427e-08	-1.72280882307287	1.8982461380988e-07	1.57244913362397e-06	0.216121361957917	0.185352516960996	0.399231288217178	1.88440142495696	5.57244555864657e-07	7.12788668516556e-06	-0.416620594853832	0.155305669383078	1	1.35012901884764	8.5342597318579e-06	5.17650854267075e-05
ENSGALG00000011893	ensembl	6	SLC38A6	protein_coding	NA	31.2085426042153	4.72071608953974	18.974142101926	12.2004706642429	18.7146303404645	-2.71985004131983	8.65990936601899e-11	1.7496998486883e-08	-0.758503726061097	0.00872852173343843	0.0167774691121247	-1.34027642396808	2.65582285954847e-06	2.80721913560692e-05	1.95502813003137	3.20222208872659e-06	1.68832213184271e-05	1.35902247439956	7.92081608759944e-06	0.000980588303882388	-0.653641260685117	0.0479999157388009	0.0883592542524497	0.0311794511830098	0.936985236790184	1	-0.581433069328715	0.0802245551763304	0.147617212487128
ENSGALG00000008039	ensembl	3	MFSD13A	protein_coding	NA	39.3587913167405	113.84968458559	47.8139800717839	108.991222132221	44.8223178708044	1.53555407889933	8.86451125748963e-11	1.7657922212276e-08	0.247556738942102	0.11976499588497	0.167493762245685	1.48390185358961	1.0704312981754e-09	7.30506678675073e-08	-1.29666137069188	7.57384418987316e-07	4.96579758185715e-06	-0.0721341735967409	0.582104675600809	0.765002699417495	1.17267667576548	1.42720511238086e-05	9.64158780377817e-05	0.098543302831659	0.682897531547809	1	1.27437004670276	2.86680994894055e-06	2.00368927564521e-05
ENSGALG00000014645	ensembl	5	MEF2C	protein_coding	NA	118.514767135321	22.610103929105	4.42913652732003	32.3066084931829	4.98500664547206	-2.3850595914483	8.94046579185668e-11	1.7657922212276e-08	-4.77524850339148	3.65115831977383e-13	9.87385552999759e-11	-1.85928211282164	1.64809695299315e-09	9.56113803290876e-08	-2.39876480225565	1.08181880283515e-07	9.78703598365224e-07	0.505305895937379	0.0202641565139752	0.103415623795662	2.84901102349611	3.15181677975467e-08	7.66665472104634e-07	-0.162262267862152	0.722971196060114	1	2.66368040375492	1.71019711551579e-08	2.10812376553552e-07
ENSGALG00000016285	ensembl	5	NA	protein_coding	NA	21.6286975559697	138.34579008578	230.926004501365	178.419349181182	218.503105888762	2.68168512191049	9.34952324685135e-11	1.8260657737017e-08	3.37935994895582	8.57844536054433e-12	6.79511060662224e-10	3.06063113988536	3.69842188755197e-10	3.42162420733624e-08	0.690090291833933	0.000598948472855872	0.00163103272747645	0.358112343437441	0.0694509522891176	0.222126790272582	-0.385119309609372	0.0803934902371166	0.135645687405263	0.0876990878344992	0.675265003756902	1	-0.554616733818691	0.00719517919912154	0.0193626546175993
ENSGALG00000005135	ensembl	5	SERPINE2	protein_coding	NA	48.9195242756912	949.240945841727	391.701141468411	1832.98015654234	371.120236821058	4.28364837940906	9.58847237422342e-11	1.83202355863151e-08	2.97006328178744	1.60063173793642e-10	5.23187695116664e-09	5.243250281972	5.00315745541943e-13	4.39727508756814e-10	-1.32453757611362	1.34880321527291e-05	5.83740816587567e-05	0.939835337328023	0.000432297443004714	0.00915533066642995	2.21352496947114	5.15081224447546e-09	2.02100396503102e-07	0.0837960299467457	0.700082680800315	1	2.30147970877868	8.28953212391283e-13	3.69830953487664e-11
ENSGALG00000001328	ensembl	6	BSG	protein_coding	NA	59.4198155933732	193.568957565691	136.371990238741	317.02957319531	143.928728364824	1.70728139859896	9.52197398446287e-11	1.83202355863151e-08	1.15977544136935	1.78872496649379e-05	7.22809366920181e-05	2.42875662371359	3.17796411745208e-11	6.0066938985562e-09	-0.55414288735317	0.00910514963299881	0.0177616602207139	0.701353130965787	8.13767847482952e-05	0.00373154357579371	1.2033134082015	5.88489834281493e-05	0.000312238886417147	-0.0761991397160951	0.769700964161747	1	1.2223963721721	7.90468419933292e-07	6.36794403555793e-06
ENSGALG00000016896	ensembl	6	ABCC4	protein_coding	NA	47.4389835792595	166.554536972214	89.3508275803527	251.660770268047	89.2934903244915	1.81597064027432	1.01814269770006e-10	1.91245267687354e-08	0.877717152225197	0.000367466470448418	0.00102545255080843	2.42226759953749	2.67703936542449e-11	5.39656830704183e-09	-0.943680130222696	0.000121777942487001	0.000399368036014274	0.586179085886102	0.000201816877602073	0.00590759490938404	1.47654059837984	5.932514188296e-06	4.75304167738683e-05	0.00663989482115281	0.979847372451796	1	1.37752790454932	2.10343623671889e-07	1.95734262408918e-06
ENSGALG00000015995	ensembl	6	PTPRA	protein_coding	NA	108.126769031686	38.6434524718386	18.4216041407413	32.356659489323	20.5860762614282	-1.48077578741486	1.02270196624253e-10	1.91245267687354e-08	-2.58910544982481	1.18649998539057e-09	2.43648326439198e-08	-1.72867239468946	9.94478940873186e-08	2.05175479139306e-06	-1.11669133207376	4.12067136956471e-05	0.000153492607192644	-0.267767462597162	0.131853823699692	0.325706367761829	0.793724318563752	0.00871209341021957	0.0215752575323809	-0.152367315522163	0.624024688820839	1	0.623078659934551	0.0528178461833128	0.104777350209939
ENSGALG00000027716	ensembl	2	NA	protein_coding	NA	42.8592155707302	1914.40460622584	3350.89662518648	3232.31458305426	2954.94975646178	5.48656767594515	1.06070389450572e-10	1.94219302683558e-08	6.24928668765115	9.77691961289163e-12	7.344388587838e-10	6.25191366587678	3.94029495519019e-11	6.80726998223262e-09	0.760102600307664	0.00471603021620335	0.00994939740043477	0.745508580506174	0.00108297557412098	0.0165968131141226	-0.0640014730754297	0.793177924879756	0.850670016079094	0.181769490569877	0.522063418187475	1	0.21538538427718	0.267230698418523	0.385252293676765
ENSGALG00000000558	ensembl	5	SLC1A6	protein_coding	NA	172.521550678762	747.906190593055	11.3620710203751	635.672565872334	12.3026031461522	2.12045609275966	1.05274529803184e-10	1.94219302683558e-08	-3.95849326374938	2.91172239414244e-11	1.52328143584035e-09	1.89670588531939	5.99978621324693e-09	2.42752265568178e-07	-6.08926246097134	1.62761078393746e-14	1.9557714397055e-11	-0.244082457442089	0.0243758329860065	0.115742407408974	5.78806752880146	3.14002086967016e-13	3.67200489355541e-10	-0.109498947060936	0.741628186805351	1	5.63196010369666	1.55896289655004e-20	1.44228683134509e-17
ENSGALG00000017089	ensembl	4	SLC46A3	protein_coding	NA	30.5051626516462	5.09201987012924	8.70009272613878	3.35256807160377	5.89317844031476	-2.577902559845	1.19825957296113e-10	2.17144399726914e-08	-1.82075949527371	0.0215536958669576	0.0371587746125324	-3.17382286457485	5.49415050339814e-10	4.68816395867633e-08	0.747223507072397	0.262587830484348	0.332907961359817	-0.614916607196136	0.0320132175323121	0.138364479415535	-1.42583510462441	0.101725970846487	0.164835832922156	0.58284369545246	0.593591186338631	1	-0.599318555694267	0.182513188356097	0.286027941453736
ENSGALG00000005610	ensembl	5	SLC44A3	protein_coding	NA	0.765044897376405	26.6782034400591	110.317179861196	51.9753515428228	115.168496229373	5.1111685072209	1.25154258714316e-10	2.24485873436759e-08	7.10898747388459	2.1121425625759e-12	2.88259041500079e-10	6.08154659771624	9.04509079817893e-13	6.91280895871257e-10	1.9985364670667	7.78700366321474e-06	3.62499868622852e-05	0.953325748503412	0.00257947964909222	0.0296353550795706	-1.09398707587213	0.00132516546822388	0.00438052481534543	-0.0547295265226772	0.872939841216823	1	-1.21049080677308	5.31508655633934e-06	3.43235089960812e-05
ENSGALG00000010243	ensembl	5	PRDX1	protein_coding	NA	221.081683428648	1629.51025235016	251.129083380062	2229.75671428637	233.755149271912	2.88558414813854	1.31068589792273e-10	2.32719562764503e-08	0.149074715221617	0.384723039202981	0.458019748263461	3.34708109793255	2.85908534232282e-13	3.22103642610979e-10	-2.74211434773041	7.69296227897809e-09	1.17486438696678e-07	0.44171174835343	0.0511206526094873	0.184630949572543	3.13494747393373	1.70332997433918e-10	1.6272355591812e-08	0.107836458151695	0.642124970436411	1	3.27920145039006	6.99579883308628e-16	8.78372513485647e-14
ENSGALG00000041470	ensembl	1	PPARA	protein_coding	NA	0.310246550633111	12.3670830065141	2.55054344623389	24.6777966441949	1.34500784409825	5.30151647879405	1.34221099925418e-10	2.359338494489e-08	2.98210341158329	2.88259438303127e-05	0.000109509928819805	6.30788895071705	2.31533056191742e-12	1.0435610414714e-09	-2.32723224522217	0.000114768300651269	0.000379067491328073	0.988203720915156	0.00958373709982048	0.0645946820324557	3.26402515128338	2.80963536358909e-06	2.62840715386743e-05	0.922798305555792	0.161883984717721	1	4.23294529849449	2.17678523600462e-12	8.42809050186986e-11
ENSGALG00000008539	ensembl	6	ALG12	protein_coding	NA	50.5070751227709	132.905851402467	11.2315903757344	92.2447621976351	16.3969007103942	1.39957748991634	1.38611109054502e-10	2.41238225243569e-08	-2.20223730786896	1.33464137994317e-09	2.68539368091085e-08	0.883914497658529	5.80841687730737e-07	8.16802814954472e-06	-3.61038780271279	1.10354340619575e-12	2.52833180153869e-10	-0.5360985913634	0.000189210833944154	0.00570454893471074	3.02065314078618	2.33171691583929e-10	1.99936194861576e-08	-0.541888969133644	0.0759067590244735	1	2.43331278584957	4.87334528643668e-11	1.23791421163272e-09
ENSGALG00000009963	ensembl	4	LYZ	protein_coding	NA	0.40718418668123	13.5910124500086	236.554131363086	39.8356883484469	223.281976200245	5.05043755069223	1.43472773301262e-10	2.47231528578142e-08	9.12367074247675	1.41968677133828e-15	8.31841802219473e-12	6.6107058467194	1.64121422760637e-13	2.06066169234749e-10	4.07676809285164	7.74783684171566e-10	1.9998748311847e-08	1.54234062193312	0.0002105403127455	0.00605574088193747	-2.58044803526062	1.76274656633265e-08	4.94976983114942e-07	0.0851811429920758	0.735715078296322	1	-2.5430329257621	7.8436750050537e-10	1.42876807501382e-08
ENSGALG00000010203	ensembl	5	NA	protein_coding	NA	23.4808338223955	106.18777905646	15.9654044264344	187.980450783824	21.0344082292217	2.18116767441988	1.47680683244424e-10	2.47231528578142e-08	-0.597419606523647	0.0457995129284271	0.071934738092318	3.01696656880804	2.23405486852241e-10	2.42408743696833e-08	-2.78601320920038	1.26226114997557e-08	1.73343956986489e-07	0.815240216708193	5.09935733621642e-05	0.00280114072675038	3.54626437177936	9.44541724398502e-09	3.15050368718726e-07	-0.387739080576245	0.357761646407115	1	3.10303908377478	8.74843734794677e-10	1.56439503257587e-08
ENSGALG00000043684	ensembl	1	PSMD13	protein_coding	NA	32.6333393303731	104.830281108902	104.879501344911	107.584713094716	87.2807465431768	1.68682118643919	1.45150570418733e-10	2.47231528578142e-08	1.64912326516394	3.72000750966068e-08	3.93443393530779e-07	1.73409942974178	3.98884719051083e-09	1.81647554183418e-07	-0.0464518771389652	0.75535587565848	0.801306056609317	0.026902248343897	0.820615120885045	0.919759448005689	0.0195826681050213	0.914210195082272	0.941638939327552	0.2698697834373	0.260975636292507	1	0.290675227658898	0.178059488925749	0.280535062860699
ENSGALG00000045122	ensembl	1	AKR1B1	protein_coding	NA	215.492956601992	80.6477910826791	24.8826172326013	82.0190223634329	30.700221218171	-1.41478384747134	1.46532681919455e-10	2.47231528578142e-08	-3.14959753606314	7.36393662542256e-14	4.46356131040268e-11	-1.38130330974167	8.90766038810259e-08	1.89946980723902e-06	-1.74397664218153	2.99134664855233e-09	5.63578685833364e-08	0.0134844940344053	0.929939769537328	0.974646269979897	1.69907897224309	2.07608097538996e-07	3.26416380907019e-06	-0.291992732480639	0.237427084095906	1	1.38593120260625	1.84302960323211e-05	0.000102553891629041
ENSGALG00000009723	ensembl	5	FMN1	protein_coding	NA	21.3816563716889	126.351166326739	79.9434562810453	207.400465242194	80.5300521968144	2.56636175063256	1.54451704919426e-10	2.51384450840155e-08	1.86718658967135	1.94500270041539e-06	1.06874827970934e-05	3.29216989027385	4.80370455088994e-12	1.68879037191087e-09	-0.705459079108162	0.0130183092900761	0.0242848180729022	0.705279810761072	0.00071452832781562	0.0125474315148281	1.36539654525622	0.00010496346627081	0.000508137650814732	-0.00926036811087349	0.975226107223356	1	1.34640006743297	2.62601052358218e-07	2.38676385643886e-06
ENSGALG00000025886	ensembl	3	SUSD3	protein_coding	NA	9.56288858315852	64.6768304190435	207.368657550221	151.380354931393	234.850229538931	2.75918754214533	1.5352960034825e-10	2.51384450840155e-08	4.39985144386304	7.00901300016519e-12	6.03943286847567e-10	3.99491094896192	9.38151411407274e-12	2.74847091828618e-09	1.63459769606685	7.28643034202533e-08	7.07629130122217e-07	1.21637073940476	1.69017790070975e-07	0.000156368142835137	-0.468957478342289	0.0260193754228995	0.0532629068573108	-0.176712615161279	0.48988616659753	1	-0.554282341323588	0.0102772134270432	0.0263688304803044
ENSGALG00000042538	ensembl	1	BAIAP2	protein_coding	NA	50.9834676259042	13.5786295956801	2.48665280748752	13.5114654090189	3.12433461834175	-1.90447206014322	1.5314512346204e-10	2.51384450840155e-08	-4.38481817876641	1.31052966959851e-12	2.23939527196583e-10	-1.90295945520615	1.36214482894679e-09	8.4013269485006e-08	-2.48972289856868	3.82974622276763e-08	4.22064445791908e-07	-0.0179324814899153	0.916123258139098	0.96677760890731	2.41370997300579	7.36874497872344e-07	9.0200417295265e-06	-0.310055763371302	0.537415000411681	1	2.2331077783182	1.28141176961091e-05	7.38997903091223e-05
ENSGALG00000012709	ensembl	5	ATXN1	protein_coding	NA	35.3538261080781	79.8450587563743	174.247384283998	138.087057910751	163.821034860031	1.17856811486359	1.60144948443714e-10	2.58259440710422e-08	2.2640553349232	2.97568417631985e-10	8.2689390409166e-09	1.97868708642439	2.00851769341281e-11	4.46375583098993e-09	1.0762523975114	2.88063500454753e-06	1.54189409591767e-05	0.779926863865948	8.86519181180978e-07	0.000410085109652612	-0.350533819467599	0.0788552584813192	0.133460209280245	0.0952033037685985	0.684338526530168	1	-0.235905936506492	0.262516495693452	0.379920546789025
ENSGALG00000006633	ensembl	4	TMEM243	protein_coding	NA	3.09544310506071	16.4683386616277	9.65055325201086	18.9800840343054	10.4957096666906	2.4130763644415	1.66204054035563e-10	2.63694647606798e-08	1.59598861984874	0.000311424593757921	0.000887088236764987	2.62826387379774	2.21915488501011e-09	1.17142055761885e-07	-0.823093652061435	0.0138332497669414	0.0256174530555516	0.195003678387639	0.154658854754289	0.359285456217066	0.968026052934835	0.013665473200732	0.0313342739697001	-0.119542170347508	0.773718635798628	1	0.891072884197438	0.00606121862161554	0.0166709593069563
ENSGALG00000006503	ensembl	5	VDAC1	protein_coding	NA	136.803594257401	407.338201062749	130.663698255531	334.564342326579	125.273440030202	1.57780698738145	1.67764001705717e-10	2.63694647606798e-08	-0.0991185335791575	0.477771010269621	0.549732199942358	1.30523780514612	1.23731082458159e-08	4.23141044250881e-07	-1.68653316769653	3.59568122839763e-09	6.42533356142961e-08	-0.293319151225215	0.019385217915496	0.100722987613816	1.34212711029503	3.45617198587051e-07	4.87481791826378e-06	0.0678876499753616	0.738272414838572	1	1.34124570651441	1.14851963484782e-07	1.13995924005392e-06
ENSGALG00000007331	ensembl	5	SVIL	protein_coding	NA	193.636004570128	597.151908671728	770.954448186202	354.027123351515	757.248217244479	1.62914032239045	1.68015704471278e-10	2.63694647606798e-08	1.95743052405422	6.98645688392947e-10	1.59698230306518e-08	0.885444335113339	6.25242673374734e-06	5.75530356412989e-05	0.318963419984786	0.0246834837425308	0.0424214193611857	-0.76408189678645	4.62519272646184e-06	0.000752792942090243	-1.13792223748818	3.60862047233435e-06	3.17657756280939e-05	0.0320356867774504	0.872233212659466	1	-1.19383759671473	8.48114146789058e-07	6.76720402735273e-06
ENSGALG00000001231	ensembl	4	SAMHD1	protein_coding	NA	70.8030257787577	472.402165073394	40.7546255222243	584.103007380416	43.7587389671815	2.74085402307089	1.70525056735462e-10	2.63864778870773e-08	-0.834562723875616	0.000438329271914023	0.00120070935666272	3.05781890610225	9.78529780737273e-11	1.40988495785244e-08	-3.58218748219453	1.22010817711987e-11	1.06173571967391e-09	0.296642067785941	0.119222460957633	0.307556856283134	3.82285325181609	1.31966912437112e-11	3.35730963676762e-09	-0.0943293928281403	0.692581822811052	1	3.80406547817555	3.19602621434392e-17	6.5325289297369e-15
ENSGALG00000015094	ensembl	5	ZBTB20	protein_coding	NA	57.5164543492238	8.88404163784486	9.91849880887671	14.3717480470271	9.66624785035129	-2.69025886570152	1.71126321488611e-10	2.63864778870773e-08	-2.57182697294873	5.49437050626268e-07	3.63629686592942e-06	-1.98466330112498	3.59714654865561e-08	9.45151599884429e-07	0.108271579778319	0.743262130030955	0.790863300344075	0.685003491771366	0.00463752834943936	0.0426798289667252	0.516032225423852	0.176167844014477	0.259570692547064	0.0434845620614683	0.919583521169597	1	0.480828454762654	0.168671533863954	0.268974709449387
ENSGALG00000011961	ensembl	6	TNIP3	protein_coding	NA	0.912990969997179	607.534782625286	23.5561418460836	984.995247416587	22.9712788254305	9.35667068417259	1.86110261029653e-10	2.75613484731545e-08	4.63482277350063	1.21144718044303e-09	2.47326579997997e-08	10.0654564733765	1.77670077867393e-12	8.85703169340987e-10	-4.7347233111198	2.03548503893227e-09	4.17987803905974e-08	0.688631752385594	0.0590574077360293	0.202242570267665	5.37709313750574	2.38186292494837e-12	1.12182550809664e-09	0.0387032169589307	0.890455023812379	1	5.24896807293428	5.31285588050253e-20	3.35357800583734e-17
ENSGALG00000041080	ensembl	1	CHD7	protein_coding	NA	274.180730611825	961.673393247012	4519.37848415363	1748.91938355326	4589.28947139858	1.81418867847736	1.88153476890348e-10	2.75613484731545e-08	4.00555743477673	1.07298559041334e-14	1.71463097348052e-11	2.68809585145465	3.65408562985808e-12	1.39633733047055e-09	2.18656760444556	1.16662899129228e-10	5.0607590876802e-09	0.853689199384947	3.85342779160836e-05	0.0023558278085815	-1.38347961281256	4.76602285216087e-07	6.28014615406925e-06	-0.014810067142843	0.937500860013419	1	-1.49753339084593	7.3725490414492e-09	1.00073101969571e-07
ENSGALG00000041078	ensembl	1	MID1IP1	protein_coding	NA	28.5804363864627	132.611792293131	806.98294404938	255.071053641203	840.965428502212	2.21891986232078	1.84613355465312e-10	2.75613484731545e-08	4.78260054183245	6.37302755429522e-14	4.00089565533577e-11	3.17303338395249	5.14288248004635e-12	1.77258016145598e-09	2.55673686939569	2.1972547589648e-11	1.57646302665646e-09	0.933967128301838	1.86416675536211e-06	0.00047610743466282	-1.67752545120507	3.58878366429628e-08	8.37764133479416e-07	-0.0541901045294853	0.786229546514406	1	-1.75260727923403	4.63110523776777e-10	8.89678337371387e-09
ENSGALG00000004628	ensembl	5	CTNS	protein_coding	NA	76.2882328775308	26.8973834522606	9.18070315857472	22.8485278489479	10.8983690781069	-1.50042597344168	1.88114853175169e-10	2.75613484731545e-08	-3.09140600904988	1.00381384882821e-08	1.35314722658759e-07	-1.72638517943214	1.1222713535833e-09	7.4953092101799e-08	-1.60071340514628	3.70542453260642e-05	0.00013995262663119	-0.24597647373992	0.0974953989866127	0.273503690294714	1.29796766218356	0.00112959876948407	0.0038317420243132	-0.242591711416599	0.544164156805273	1	1.1154449820628	0.000832477673733673	0.00297485109755855
ENSGALG00000008554	ensembl	5	IL17REL	protein_coding	NA	0.70373797956583	66.0351711476384	2.53030794671901	91.1838316982884	1.72632325137809	6.5436725692621	1.85997233652304e-10	2.75613484731545e-08	1.79778768826901	0.0015305953162758	0.0036301135139399	7.02189275945655	1.04625494682474e-08	3.74563532694202e-07	-4.7653038490441	1.41223794072501e-08	1.90224663004323e-07	0.458104582563523	0.301395758955325	0.531760980720336	5.16743562588506	3.15605107896241e-07	4.56601365152274e-06	0.572335854471166	0.401095329426594	1	5.90034154618308	2.75570007567378e-12	1.0240950513783e-10
ENSGALG00000016925	ensembl	5	TBC1D4	protein_coding	NA	39.4258455493095	6.30746180971511	13.7148695253936	7.21441450296376	19.1246716481203	-2.63894804436845	1.86942287763972e-10	2.75613484731545e-08	-1.56322425430525	9.55103602073739e-06	4.21723464387143e-05	-2.43559203651875	1.05587390017102e-08	3.75711567149924e-07	1.06823102248118	0.00242044602024961	0.00557078386664306	0.183175275557118	0.503200814532328	0.709780495088736	-0.943523233307745	0.0169731981124507	0.0374582393497373	-0.46754544324412	0.196249136819312	1	-1.43712850344457	9.45561703611189e-05	0.000439362506636994
ENSGALG00000015951	ensembl	5	OGFRL1	protein_coding	NA	6.98922220754908	48.6479034369164	13.744409161987	62.6298348440132	10.5836471287589	2.80069898524445	1.96391315447758e-10	2.83486953230156e-08	0.935976364094101	0.00592882180899152	0.0119254868701743	3.17673647503149	6.14229331899052e-10	5.06897802634814e-08	-1.87083348583174	1.37040637878456e-06	8.17130370633481e-06	0.355459903249632	0.0396448743107268	0.15740504818636	2.17930386442199	1.40749611818859e-06	1.50951597105058e-05	0.374714522152381	0.323639514419626	1	2.47417448817314	3.55379098100926e-09	5.39178358685141e-08
ENSGALG00000010035	ensembl	5	NR3C2	protein_coding	NA	49.9024529995208	13.8964088925455	14.4879902844026	17.9112551701851	21.5831597087688	-1.84052894221152	1.9675394410103e-10	2.83486953230156e-08	-1.82034975790592	1.90514161666584e-07	1.50038437893155e-06	-1.4627105471523	1.07266874962226e-07	2.17478330805768e-06	0.0122290485367029	0.957522628558901	0.967048471083693	0.357030460341174	0.0589858788261911	0.202115746200153	0.290436462538856	0.299305811028806	0.399817428852067	-0.566171443664101	0.115863211401716	1	-0.373827957066795	0.227079417101264	0.3389895536141
ENSGALG00000031987	ensembl	1	MYO5A	protein_coding	NA	59.6697351477755	305.514251783564	461.474175152035	495.674691488339	426.195332442358	2.3606209740405	2.06158986133859e-10	2.92878894364455e-08	2.91922813389551	1.15839095905103e-08	1.52277147942982e-07	3.07149843407931	8.14596099642662e-11	1.23439398616541e-08	0.54798057107061	0.0502986604813311	0.0791114758357944	0.689770413800906	0.00172345550919584	0.0226810340799511	0.0971490790589771	0.744615634734161	0.812086141042346	0.118494656694517	0.737702090058383	1	0.146075832470588	0.463434085914096	0.584002033278227
ENSGALG00000014213	ensembl	5	PRR5	protein_coding	NA	51.5160892627636	126.989600098705	33.4433608010374	171.76164817911	33.9110303490385	1.3055389238026	2.07278215611043e-10	2.92878894364455e-08	-0.660002979447159	0.000180883871967319	0.00054767138359367	1.75117220044326	1.51583256628074e-10	1.87642991901992e-08	-1.97381448807987	3.28338197433434e-11	2.05392485212986e-09	0.425543413180616	0.000351869460522827	0.00822494863972108	2.34326424356885	1.29206166389281e-10	1.32266743660495e-08	-0.0132933977462316	0.951985653331675	1	2.33125830767906	7.7819950134731e-12	2.55208784229161e-10
ENSGALG00000029583	ensembl	1	PLBD1	protein_coding	NA	356.871160922104	130.91027773101	32.018132197051	114.730816646701	27.7000209075931	-1.44262100535686	2.08270917030134e-10	2.92878894364455e-08	-3.51553421214042	2.76750318320038e-13	9.04445656803114e-11	-1.62292197894479	3.64983029483463e-10	3.39453528691022e-08	-2.0806133416461	5.32661295375025e-10	1.52493815148244e-08	-0.200552238033821	0.0930992565053445	0.265900415628039	1.82663988805159	2.62864782095761e-08	6.67722130011457e-07	0.212874209814715	0.407942022035736	1	2.05049235392716	8.07801614679211e-10	1.46689429574702e-08
ENSGALG00000028587	ensembl	1	TMX4	protein_coding	NA	25.2509693536328	75.5306840731128	37.5627137746988	82.4684742342737	36.5055569955607	1.58422283514512	2.16753563645116e-10	3.02388423948718e-08	0.535605440829481	0.00121366179361085	0.00295235912096478	1.72227780195086	4.17762602369979e-10	3.7852737239482e-08	-1.05635559171392	1.59329614117835e-06	9.27075788468486e-06	0.117778182302799	0.377004856552697	0.60492200894751	1.11877636944092	7.92518924628483e-06	5.99258499154264e-05	0.0501913272141983	0.824696639688511	1	1.0514603466127	6.88036145621952e-05	0.000330892313497732
ENSGALG00000009006	ensembl	5	NA	protein_coding	NA	0.017948416212566	5.55970370441185	0.31954870755152	12.6623043680943	0.167250610717136	8.06718355438726	2.20677073919506e-10	3.0543792168166e-08	3.88905173381169	0.00159422581784941	0.00376404317342606	9.25786550088765	9.07055770533193e-12	2.70241124312415e-09	-4.13250262168061	1.3687387026047e-06	8.16640628387027e-06	1.17726934101239	0.000681353242045202	0.0122881624660354	5.24653270244494	6.00932997627891e-08	1.25752383717894e-06	0.958904997105055	0.462249870216777	1	6.49190320961579	1.28471665189563e-09	2.18613255634283e-08
ENSGALG00000006705	ensembl	5	MYOF	protein_coding	NA	224.548177745408	1235.40738530389	110.299805196244	1067.05918467766	104.007663109005	2.46345634993611	2.29720661521121e-10	3.15471077204552e-08	-1.06218035050039	0.000183145909500768	0.000553428000046368	2.26260991252516	8.24049538739382e-09	3.10839974076413e-07	-3.53384581425639	5.18184401081051e-12	6.32544819597411e-10	-0.221164645988231	0.0794966636440301	0.241598469532941	3.26076719978708	1.01215377252622e-10	1.11197743834162e-08	0.0902944018860996	0.710118597099064	1	3.2472993791131	1.57348023169313e-15	1.76169652947145e-13
ENSGALG00000003362	ensembl	5	ACSS2	protein_coding	NA	84.7328201348226	256.493926520172	27.9075875019774	222.97989826951	27.3572393773667	1.60161027646058	2.39803159589105e-10	3.26764336376534e-08	-1.6396382313489	4.71400035603037e-06	2.28209028527408e-05	1.4096881198638	2.9215418624255e-08	8.07466397133892e-07	-3.24762788595671	8.25413114571456e-10	2.10921797998982e-08	-0.212341635416583	0.109849168178709	0.292547551409193	2.97693522728932	1.83328053424427e-08	5.11002570795523e-07	0.0339289116494723	0.916691237317059	1	2.92513152744992	3.6086241516425e-14	2.54748575652899e-12
ENSGALG00000037050	ensembl	1	FABP3	protein_coding	NA	43.3386156904855	265.16923147941	10.8899365075274	153.398124568997	9.22355184306583	2.61729253962324	2.54512200754802e-10	3.44139651143685e-08	-2.01590578212181	3.2693540231354e-05	0.000121729940730087	1.83885583960511	7.59006316264688e-08	1.67821547513216e-06	-4.64212267296862	6.41380167880477e-09	1.01386516106142e-07	-0.798912002029669	0.000142527623276655	0.00493921706482849	3.78482005649973	2.47961969976891e-07	3.7421475346256e-06	0.251823063894208	0.603127260625336	1	3.97677814548969	1.13945369845044e-14	9.58340531644107e-13
ENSGALG00000007615	ensembl	3	RAB11A	protein_coding	NA	145.973905092193	400.105426413604	314.416107560911	412.062287739718	307.725147112858	1.45866228917559	2.58820596898903e-10	3.47293774983886e-08	1.07328521901472	2.93562960716989e-07	2.15010405145135e-06	1.51233032055009	1.13093575058698e-09	7.5017315561577e-08	-0.393484608160268	0.00800452062931402	0.0158360679372067	0.0331290365137191	0.775440410582202	0.892762086534841	0.376346863324226	0.0233027099206164	0.0485728726413607	0.0368477017471567	0.84756680694689	1	0.34251083801958	0.0781994078152139	0.144587061173433
ENSGALG00000010010	ensembl	5	RHOQ	protein_coding	NA	8.78828173485658	28.4903186354095	1.61539090946141	50.4714118583104	1.6048983297001	1.70022181265552	2.63580863473963e-10	3.50616020885719e-08	-2.48502764810918	6.03419772711915e-07	3.93431482371293e-06	2.53546526544469	3.10902575145417e-12	1.21445454797914e-09	-4.19298762902978	1.76745045185652e-10	6.997352261877e-09	0.815295078099341	1.26932082418068e-05	0.0012327138921242	4.94973442016007	1.167181281181e-10	1.23594653979515e-08	0.00822757905564173	0.989321732224905	1	5.02780458176415	1.96490406440911e-14	1.51246916330021e-12
ENSGALG00000043499	ensembl	2	EGFL7	protein_coding	NA	30.3035236393143	4.87729330253431	38.3341082219104	8.6030185071835	37.1047423155959	-2.63030997270056	2.65285759345776e-10	3.50616020885719e-08	0.303055953841799	0.0475534911467833	0.0744078331849355	-1.80362622854589	7.12548651241766e-09	2.76956076129421e-07	2.92547035151695	9.98321343940453e-10	2.42983145510162e-08	0.806650465364486	0.00438081930504691	0.041157692006475	-2.17382252725843	4.38312811303071e-08	9.75273746466504e-07	0.0525878167654891	0.811743791909554	1	-2.07808749011994	2.91717263554868e-08	3.37577752387589e-07
ENSGALG00000033171	ensembl	1	TGM4	protein_coding	NA	82.9735068165025	7187.10137407977	524.383912408233	11028.4345079696	497.125727755605	6.4425329673424	2.81731555621994e-10	3.69572931695778e-08	2.61832376572029	9.91869927525447e-07	6.02248344941013e-06	7.07065595176228	2.05968245747767e-10	2.30605721258232e-08	-3.82771289147915	7.33741528410573e-11	3.62295185011265e-09	0.607996185958122	0.00281272372887663	0.0313519706443838	4.3809835973432	7.48295670741618e-12	2.69293195392665e-09	0.0834262892378847	0.740081581799939	1	4.43832063201832	4.94603499034017e-19	2.28793165947893e-16
ENSGALG00000001091	ensembl	6	C1orf116	protein_coding	NA	26.1838104130011	88.1017432341116	4.06914461545507	100.529577034792	3.02273747227598	1.75458514896404	2.98356097455673e-10	3.8848173933895e-08	-2.73109588704858	6.04545499667419e-06	2.83227633079795e-05	1.95473590109893	2.53387941217962e-10	2.64266660259138e-08	-4.49817963512295	6.73319435846263e-08	6.63803087117533e-07	0.180227568979723	0.181876650083287	0.394208107911716	4.62555412209358	3.28697079745137e-07	4.72558083973081e-06	0.420829896155184	0.507657599376242	1	5.17817900938397	2.50037022541463e-15	2.6161611799011e-13
ENSGALG00000040549	ensembl	2	HTR7	protein_coding	NA	7.29012776105317	62.9143841363188	1.2263436027604	59.5920754719147	0.944942029153717	3.1132115947146	3.03275540046838e-10	3.91983635510538e-08	-2.59679825484168	4.38202015098569e-05	0.000158166632883011	3.04127273103955	1.06996687587119e-08	3.79191083549674e-07	-5.70069225071386	8.01650250644219e-09	1.21582468557585e-07	-0.090403485747405	0.754701482062578	0.880235043574235	5.54584330527186	1.40233758444507e-07	2.39091077200538e-06	0.382803759062332	0.616916509049411	1	5.94818494644831	2.01096396528398e-17	4.53188776689254e-15
ENSGALG00000039658	ensembl	1	GGA1	protein_coding	NA	48.9416208909584	143.63505341949	107.943267749634	197.210737069315	90.2792309823948	1.55713637506575	3.30497360385283e-10	4.24049824879745e-08	1.10523584707537	2.28690573567846e-05	8.96503769441481e-05	2.0251816804201	1.15247588366777e-11	3.06942743683515e-09	-0.459252580953751	0.0315846431903521	0.0527651452195408	0.447839084274206	0.00287809558861447	0.031878490394874	0.855560035467948	0.00110824691798093	0.00376876848989529	0.262586903153834	0.358134440696686	1	1.13429640343781	7.97890601846781e-06	4.90224431991007e-05
ENSGALG00000005065	ensembl	4	PLA2G4A	protein_coding	NA	105.766580339322	360.374226219356	461.656178181788	470.244419791642	446.280954508895	1.77242888550438	3.37395315059411e-10	4.29763394790893e-08	2.08733449701259	4.84660883847595e-09	7.44062039139171e-08	2.16744587826711	1.17989246158069e-10	1.608465204387e-08	0.309060181435125	0.0931356456560821	0.135681947566933	0.374791116814884	0.012641178462039	0.077189809422039	0.0152170101132719	0.939052419024136	0.959912969388594	0.0560587519541732	0.822306580876062	1	0.0198603778814536	0.916237836361651	0.949344455500448
ENSGALG00000010030	ensembl	5	NA	protein_coding	NA	282.586382449819	779.119300528203	1008.61858056812	786.22311592856	1012.7676229976	1.46638109786259	3.65151713716962e-10	4.61772433360917e-08	1.79785737364739	2.16623578649315e-08	2.53515929793453e-07	1.49037450463575	3.82727513421466e-09	1.77456406954579e-07	0.325132262582243	0.0629765464293478	0.0964119258957564	0.00381615103548099	0.972753142121012	0.996149821638068	-0.370557354851421	0.069323763242807	0.119749716026146	-0.000242243231952316	0.9991769690953	1	-0.439825297073871	0.023481841265262	0.053314880620095
ENSGALG00000006876	ensembl	6	CTSA	protein_coding	NA	396.040763268375	100.869827652757	68.9785032705392	108.518137672644	73.1834355962435	-1.96861702282568	3.7047064290497e-10	4.65152354355968e-08	-2.55616278049063	2.12895370233828e-11	1.252722782848e-09	-1.85389186190714	2.38574699091892e-09	1.22621814638517e-07	-0.595786269809457	0.00230370367290077	0.00532962663362065	0.0945742494132715	0.557654192740577	0.74783914942608	0.632704432536488	0.00237322000415556	0.00721738083616721	-0.0812935119278544	0.745224672135144	1	0.568768862676632	0.0128686575958992	0.0319498959351294
ENSGALG00000009915	ensembl	5	EML4	protein_coding	NA	44.1061060010086	153.808053668852	123.182921703148	228.527641198962	127.087616045662	1.8050195685601	3.80575338181575e-10	4.74450588266363e-08	1.44204768397179	2.64897379815241e-07	1.97136585198658e-06	2.38737368127655	1.3408262890778e-11	3.5177678372253e-09	-0.369443603520071	0.0519281590262635	0.0814049031805635	0.561977860568532	0.00136480645544912	0.0193803738224553	0.879393933522351	0.000356103588128855	0.00144363211995595	-0.0383010965116194	0.874876154890579	1	0.782692531992965	0.000431585654911301	0.00168175851075833
ENSGALG00000001475	ensembl	6	NA	protein_coding	NA	10.2598864123424	1.45320366103611	3.89754475112752	1.22668669487231	4.61180313729692	-2.81222314244118	3.87126768034153e-10	4.75868134860444e-08	-1.43527412922646	5.18039236852882e-05	0.00018292675181599	-3.05002297658022	8.8861443515672e-09	3.28283153390611e-07	1.37192798671899	0.000582091711560807	0.00159129208488583	-0.255638610028258	0.438591352725365	0.65888033486082	-1.68516247700023	0.00100478395681509	0.00347132319042761	-0.236100538601708	0.560925114365755	1	-1.78999316020104	0.00192168378475811	0.00615625251840314
ENSGALG00000030526	ensembl	1	NA	protein_coding	NA	0.733387408130338	16.944928895465	15.585074130124	12.8635313011923	16.5525197182283	4.52445181347009	3.85997538415495e-10	4.75868134860444e-08	4.35923078340487	3.22798858347419e-08	3.49609262602029e-07	4.13925479832772	2.11172322613085e-08	6.32019260948088e-07	-0.173250059549096	0.515579334985604	0.586301915757245	-0.406494490833037	0.0495055003043465	0.181292413536056	-0.289927234997176	0.392645740993966	0.494903688168072	-0.0766297168760274	0.832131282864209	1	-0.428749258463593	0.166313508232537	0.265793149169154
ENSGALG00000002016	ensembl	5	PRKCD	protein_coding	NA	92.8676001117643	217.370849939182	356.684699003078	209.883101696229	319.50662299422	1.2306208910442	3.98440663512212e-10	4.86374304390116e-08	1.90698180125713	5.4634702944554e-09	8.17335156050528e-08	1.19104465822708	2.62527995998484e-08	7.40725058372609e-07	0.668761693249594	0.000759551599536795	0.00201317822929098	-0.0599310402914367	0.587406858974168	0.768930817016204	-0.777440791913669	0.00119660472818231	0.00402485991427259	0.165990721342825	0.517902969342331	1	-0.648268861472744	0.00242444281935483	0.00753480478759178
ENSGALG00000043006	ensembl	2	PDIA4	protein_coding	NA	104.613081222805	355.906236422964	16.950537549776	247.9955578545	20.0897515152984	1.76975776862812	4.207874757385e-10	5.06616592365161e-08	-2.66226581888453	8.22356785057464e-10	1.81920267902779e-08	1.25900964064712	4.361128425818e-08	1.09357939328144e-06	-4.44097511213281	1.484471975699e-12	2.99605567144155e-10	-0.530971435907029	0.000917509994736614	0.0148508201542175	3.8495826564495	3.38869339227771e-11	5.46991142583819e-09	-0.238595718309802	0.433158795420479	1	3.6318865729345	3.97318294993394e-16	5.67809836536088e-14
ENSGALG00000016433	ensembl	5	YWHAQ	protein_coding	NA	518.960312442497	1507.07494834485	293.172485001381	1176.50122278288	307.420758041507	1.54157134621617	4.20448095329049e-10	5.06616592365161e-08	-0.858126214670917	0.0015653944563173	0.00370343253743548	1.19417449669251	1.84349823616015e-07	3.30326320032855e-06	-2.40876721088413	2.02876837694101e-08	2.5418168588645e-07	-0.367521319932656	0.00477267029231682	0.0432220496642684	1.99242326061744	6.99429500775282e-07	8.62776965938801e-06	-0.0659330210826585	0.81247440474729	1	1.9292711234961	7.22112574615191e-11	1.74358445557498e-09
ENSGALG00000005589	ensembl	6	SYNGR3	protein_coding	NA	453.242961741162	171.214973645171	68.8673250597742	105.843349792439	52.0214431572584	-1.40004712111387	4.25405680040468e-10	5.08692588010296e-08	-2.752859002222	1.33660441305236e-11	9.23102066060876e-10	-2.08349763619586	2.97853279377041e-10	2.95800279372296e-08	-1.36016783087204	1.73934323360017e-07	1.46008478320075e-06	-0.703551746731024	0.00010353950409694	0.00418758251334152	0.603917655464554	0.00552411717850864	0.0147192559896657	0.415334636437853	0.128715085029712	1	0.922431421404905	0.00121108733394936	0.00411292371641458
ENSGALG00000020813	ensembl	4	NA	protein_coding	NA	91.670571493883	14.7199235780845	19.660941257433	23.2710971419968	18.506032358819	-2.63453008725473	4.34889665467887e-10	5.16519631053684e-08	-2.25728740882253	5.81815054942602e-08	5.71029873577948e-07	-1.96633571075812	1.34475998764475e-08	4.5370808181995e-07	0.369193102590237	0.182000548283042	0.243285599826564	0.648945757189802	0.00896929487160137	0.0620229210279343	0.220216763572719	0.438889906017592	0.54051753436399	0.0985262484188155	0.785883210298874	1	0.4604180303551	0.136787450717881	0.227371140304389
ENSGALG00000003052	ensembl	6	AGFG1	protein_coding	NA	116.423992222119	370.711012900011	707.634242338986	713.572407019726	691.175204565991	1.67427935043776	4.78990085480635e-10	5.47282987916394e-08	2.56676209621967	2.78023650434889e-10	7.88241891507173e-09	2.62920486378642	1.58040816652059e-11	3.85839093765262e-09	0.885614062834297	2.06410749858756e-05	8.45952007698115e-05	0.934935842358228	7.5822923687223e-08	0.000102524257890308	-0.00354696319390019	0.983739830155618	0.990604361572101	0.0372818566150966	0.871307570108928	1	0.0310972994854905	0.870429258189881	0.917015612853565
ENSGALG00000016811	ensembl	5	NA	protein_coding	NA	19.2890365799546	74.292434203946	1.54804391062224	112.721535890987	2.76537164711329	1.94907973371442	4.80068737379783e-10	5.47282987916394e-08	-3.67782188465551	5.36502998974343e-11	2.31711295232703e-09	2.56133392186445	2.32150898769046e-11	4.91192165300447e-09	-5.63185449137218	9.32999049227249e-15	1.64002572873166e-11	0.592285491858861	0.00039190695678464	0.00872017783083595	6.16858559206863	1.41748579872605e-14	7.16526099327589e-11	-0.84021353939283	0.179234280293514	1	5.52668300710912	0.00300675976636709	0.00911355315767444
ENSGALG00000042321	ensembl	1	LYN	protein_coding	NA	503.443687383601	1421.72970659937	2304.49580693341	1739.0418440692	2257.12575136458	1.50178991187682	4.73842451909025e-10	5.47282987916394e-08	2.15742434846871	2.02089347968795e-10	6.22123740559629e-09	1.80292932945213	8.53789671919819e-11	1.28272776521424e-08	0.649233849366178	0.00057322808008609	0.00157023580984156	0.281197871808755	0.0345706120226682	0.14400052562428	-0.419523538745075	0.0228667606132711	0.0478002043120561	0.0359627291994689	0.862153300171918	1	-0.417502367951273	0.0289972843107911	0.0637302155057622
ENSGALG00000038978	ensembl	1	NA	protein_coding	NA	67.0314402340657	11.8439904371073	2.1839904987995	8.72213457802189	2.93411680035777	-2.49490504526812	4.81977386806581e-10	5.47282987916394e-08	-4.96162517906429	2.04787070917742e-08	2.4207878248918e-07	-2.92574914636922	2.14215193415732e-10	2.34111546880595e-08	-2.48273257721533	3.67784656000831e-05	0.000139008716771218	-0.451350406221065	0.0365954626824052	0.149217128979661	1.97645549089233	0.0009922361108474	0.00343404732358252	-0.412278821930193	0.536281480058374	1	1.70912533879759	0.000607723665937169	0.00226902434151308
ENSGALG00000001563	ensembl	2	WDR45B	protein_coding	NA	64.4694516609001	151.374219107678	357.133191100618	168.391202537835	357.5205001447	1.23414946545491	4.82585408618962e-10	5.47282987916394e-08	2.43239460344984	1.88363611840434e-11	1.16201194318904e-09	1.39907414785391	2.07067908614036e-09	1.12688535529954e-07	1.19085094074484	1.61620223091701e-07	1.36650326190761e-06	0.144508041876579	0.171864469725782	0.382554596535368	-1.09869689587745	7.50116911306776e-06	5.75285997685449e-05	0.00048473502515032	0.998361087395078	1	-1.12862405488693	1.03510336229644e-05	6.11897649008244e-05
ENSGALG00000039080	ensembl	1	NA	protein_coding	NA	748.527080008102	2000.10124741043	3555.52926352022	2427.87994259071	3609.20307701962	1.42123260013336	4.77189893897436e-10	5.47282987916394e-08	2.20834576524418	7.2833026673367e-10	1.64557704738361e-08	1.7127918827709	2.89778868854355e-09	1.44708322634143e-07	0.780315942307039	0.000145710569756975	0.00046687940123735	0.270883271530303	0.0534406945087425	0.189981542533777	-0.561510249531935	0.0118418917631668	0.0278358883943495	-0.014912443026343	0.948263485726095	1	-0.716612784115101	0.000509988537922954	0.00194670543314
ENSGALG00000037726	ensembl	1	MARCKS	protein_coding	NA	337.098423444933	84.6749673950572	18.2786460730085	121.647367606579	23.5983510548293	-1.98946420958337	4.66830151260818e-10	5.47282987916394e-08	-4.24592824051995	2.75587784589887e-09	4.80107242568983e-08	-1.45763622700877	7.2264626745323e-07	9.80144759976302e-06	-2.26409432133894	5.02706754334858e-06	2.50115463563491e-05	0.512008474599616	0.0186857430999127	0.0987344609702994	2.71367736347817	5.02497474643983e-06	4.15275063906532e-05	-0.359794970479901	0.44300658030907	1	2.62794993704736	7.67982333269104e-11	1.83918166951012e-09
ENSGALG00000006121	ensembl	6	PIK3C2A	protein_coding	NA	145.549724572129	361.67257830191	261.900092295231	429.313941692476	281.457136863842	1.31651243140829	5.312814464664e-10	5.96906304548972e-08	0.805401424249055	0.000482128648461529	0.00130683999732564	1.57480111813552	5.71696180866252e-10	4.78536927012713e-08	-0.518561510452246	0.0120777118849416	0.0227596504624253	0.237972484349246	0.0384260219713873	0.154001964024862	0.698074977565865	0.00532821458767327	0.0142860518642649	-0.0976906970568949	0.701672116608389	1	0.522200075394919	0.00934568008298865	0.0242728079933178
ENSGALG00000044466	ensembl	1	NA	protein_coding	NA	31.1662307831435	134.610011753205	37.2514490752043	185.283009660289	40.6536315748996	2.11415654277827	5.36529731020239e-10	5.96906304548972e-08	0.216540028444429	0.310041982447354	0.381033207541047	2.58351748308162	8.71453788062901e-10	6.436308691836e-08	-1.90058035078757	1.58906461185681e-08	2.10652924187173e-07	0.449659375006161	0.0088852991344509	0.0616847504681587	2.29256335426617	2.29490336465481e-08	5.99402843148623e-07	-0.116282091271075	0.668274330694847	1	2.23620351979522	1.16353911553183e-09	2.01703062848308e-08
ENSGALG00000015701	ensembl	6	NA	protein_coding	NA	11.3788315418964	45.1343936629212	0.456075536090909	19.2978014038156	1.74795509415419	1.99072832306537	5.33247928533186e-10	5.96906304548972e-08	-4.64916251680807	7.02597467743043e-07	4.46502468835402e-06	0.777154567356483	0.00148983593263218	0.00546615237399467	-6.63867115425008	3.46158635048536e-09	6.24829924430585e-08	-1.2343123065665	1.48734770441839e-06	0.00047610743466282	5.35205941672601	4.53735661537671e-07	6.05474979567272e-06	-1.90262670671993	0.053384297194903	1	3.47391134136696	8.82335109313418e-08	9.02250526556792e-07
ENSGALG00000035498	ensembl	2	INPP5D	protein_coding	NA	451.388956396628	171.605061171023	563.486083366951	147.20633561962	577.680967907991	-1.39229074685714	5.51223569957299e-10	6.05788608869781e-08	0.283402882122396	0.103158465893002	0.146994123984046	-1.60358158311845	5.5910585879483e-09	2.31952983862516e-07	1.66846920695835	9.94821329434692e-09	1.43807313559235e-07	-0.231390370864909	0.0373107249322504	0.150838988698044	-1.95229662949442	3.06524193107923e-08	7.5147590884952e-07	-0.0284376577552217	0.89873318705503	1	-1.9475726844851	1.00508939959088e-10	2.33387866129569e-09
ENSGALG00000030011	ensembl	2	ZNF704	protein_coding	NA	32.9754445886973	5.91801839155809	8.55150314121611	8.3396100958032	7.80950496212243	-2.47104514145627	5.51406174872937e-10	6.05788608869781e-08	-1.98035303511841	3.1475612271773e-05	0.000117994948286037	-1.97025928296718	2.91577000130715e-07	4.75008388164755e-06	0.479797212841924	0.199488968648722	0.262805747650996	0.481772894342393	0.063718128153264	0.211607265573035	-0.0618267167114404	0.884260585320322	0.919028709794869	0.1392863471718	0.768338756408723	1	0.173025531798652	0.647211593580147	0.744547473295276
ENSGALG00000005932	ensembl	5	MYT1	protein_coding	NA	0.0110902546343356	2.30583071283327	0.0152144474207746	3.04136704739852	0.154084696033548	7.40686725615699	5.59144910182735e-10	6.1047510752746e-08	0.313824668231449	0.800653763939787	0.839731018050929	7.80804413755612	1.57624108462992e-09	9.26661063064371e-08	-7.052199839995	6.15005375394966e-08	6.17041352094332e-07	0.390935054530583	0.208133453751846	0.430015262112123	7.37134445457393	1.71919572727574e-07	2.80855227639898e-06	-3.01785719115165	0.0738920792520273	1	5.01001945101543	9.16635168053781e-06	5.50482165495366e-05
ENSGALG00000002766	ensembl	6	MLKL	protein_coding	NA	2.84109245084242	162.435238266893	829.231136130566	210.460156704338	779.36478253586	5.82321048291562	5.68349456174724e-10	6.1669424324934e-08	8.12997392890062	1.12520211032245e-11	8.21464351749527e-10	6.20872649289293	7.06438079988701e-09	2.75950412667587e-07	2.30348991065385	2.91426853425562e-09	5.54346523597994e-08	0.365258710778256	0.0411960139435563	0.160956553256242	-1.98768439518439	3.77283301258411e-07	5.21374675276757e-06	0.0955306925051431	0.716232268364082	1	-2.01753809397581	2.46509225877476e-11	6.84540153629428e-10
ENSGALG00000042569	ensembl	1	NA	protein_coding	NA	30.483842948348	81.0338398602493	100.76920504396	99.3300969620474	101.187042030856	1.41450082963663	5.74600814913342e-10	6.19652338929247e-08	1.6881658162575	6.62396703675999e-08	6.34529114834698e-07	1.71854165666479	2.53817862683617e-11	5.22453767193961e-09	0.265628300898299	0.168702838390846	0.22774429715339	0.284177369242028	0.0312308856455331	0.136087384203565	-0.0329202775141598	0.87146157393651	0.910409577240935	-0.00350329297892172	0.988550988975197	1	-0.0547470762836366	0.787433337400061	0.856051902085366
ENSGALG00000014166	ensembl	5	TSPO	protein_coding	NA	55.2574908101297	163.065687457698	173.794409830511	177.97594025342	169.59508487219	1.56591739124616	5.80047302873067e-10	6.21711676213583e-08	1.61798086363253	2.92395759427927e-08	3.22847528845735e-07	1.70216148635188	2.48657793477049e-09	1.26326783056057e-07	0.0428356936052821	0.76029403304655	0.805475440748087	0.116184706432573	0.271303968772668	0.500943399483819	0.0180811946815676	0.914772665702268	0.942056793867144	0.0398752563229249	0.858255146931695	1	0.0573603631152552	0.774202570871466	0.845170338515627
ENSGALG00000029540	ensembl	1	NA	protein_coding	NA	54.75430878782	7.51597407162128	16.5200594013394	7.56753626808859	15.4932826152837	-2.85802993998476	5.95536574037282e-10	6.34444963541052e-08	-1.76582516816007	1.672693207625e-05	6.83304699131586e-05	-2.83704259675531	5.08830373327342e-09	2.16043968655749e-07	1.08458985796927	0.00348198031437804	0.0076393222623736	0.00125937773558044	0.996186499741928	1	-1.13486105531182	0.00713940114521495	0.0182460589314609	0.0965036327666909	0.794542785306112	1	-1.2543954172466	0.000735072856353968	0.00266965096466736
ENSGALG00000000225	ensembl	5	NA	protein_coding	NA	20.067756313388	61.0311458806733	6.17238402980555	90.2765912094012	5.09060469291146	1.60892265294001	6.04270297710921e-10	6.36039718153447e-08	-1.7276059222508	1.82891977292472e-05	7.36850349411815e-05	2.18476417104456	2.12608285977254e-10	2.34111546880595e-08	-3.34407112153139	2.12631209330494e-09	4.31597159077531e-08	0.555366148065721	0.000171940069201138	0.00534931422374797	3.84646968637835	2.61325797767831e-09	1.21845752603792e-07	0.287585419613047	0.511110498791951	1	4.1088271522575	1.83785668075238e-15	2.01911529589159e-13
ENSGALG00000011673	ensembl	4	NA	protein_coding	NA	3.12617235916415	21.6869996946684	55.9155356904394	16.49962652853	45.3480428919634	2.80343333877396	6.02902922526888e-10	6.36039718153447e-08	4.13330792094499	6.17290357740436e-11	2.59586839912952e-09	2.42119255567364	2.92559629544113e-07	4.75637951286806e-06	1.31915255988986	4.29770845138675e-06	2.18023431914794e-05	-0.402136765350905	0.0647332933688353	0.213246220171924	-1.7689621315729	9.54790880357373e-06	7.01350359169323e-05	0.309551050294741	0.310421182522716	1	-1.62934542107511	7.27697530912449e-07	5.90829893689563e-06
ENSGALG00000014834	ensembl	5	NCOA7	protein_coding	NA	68.9251541822483	21.9962588211255	7.76443392223617	19.0786085303729	10.3476435891367	-1.64436151230549	6.23683779042327e-10	6.52566277857501e-08	-3.18239202143863	4.38691475980449e-11	2.00815592832925e-09	-1.83933765374636	3.97913677958838e-09	1.81647554183418e-07	-1.54512211973244	7.56079352780591e-07	4.95909062058852e-06	-0.215230835901242	0.130701165239358	0.323952693247907	1.27308756827484	0.000101009692324812	0.000492523820162427	-0.398344182679817	0.317595279869466	1	0.994761263223158	0.00714942471051022	0.0192513154965301
ENSGALG00000029621	ensembl	1	SEMA3F	protein_coding	NA	0.509465781746988	11.2694866322843	29.8135584425323	55.1646875355875	28.4605846405261	4.44941982252487	6.33011055306647e-10	6.54533431187073e-08	5.79661390333639	1.34395577357754e-08	1.71480258160037e-07	6.74291996161057	1.73156791785467e-11	4.05933647458221e-09	1.34845789822211	0.0023569135009686	0.00544269909616737	2.28286106951049	1.01063303131997e-08	4.44122685613561e-05	0.879992869225608	0.06620469530774	0.115439553032383	0.0787996123326047	0.901543490544636	1	1.02299990078208	0.00047896500648338	0.00184228597023301
ENSGALG00000043027	ensembl	2	HEPHL1	protein_coding	NA	5.28280019814101	279.284614875594	163.19393276354	475.778409735026	151.157385324677	5.72576568889647	6.31192725570375e-10	6.54533431187073e-08	4.91019321984265	6.07111782886503e-10	1.43438318811545e-08	6.50636938170441	9.29538596544954e-09	3.41115437370923e-07	-0.822626639547775	0.000916571021041982	0.00237142852632852	0.760181977973811	0.00181803921922091	0.0235848659745131	1.53579433359187	1.57627865610875e-05	0.000104993657510722	0.117767910775161	0.670652853814337	1	1.5158075351783	1.10754641620124e-08	1.42730578474967e-07
ENSGALG00000006719	ensembl	5	GNAZ	protein_coding	NA	0.0460078537206512	4.17830284303507	0.906952523566701	11.8639847892101	0.752387915715354	6.40562437619668	6.45363555200145e-10	6.63403542298722e-08	4.16667149877013	0.00059311278431968	0.0015674739097104	7.91624349080887	9.82406657160663e-12	2.81368106137512e-09	-2.23209485317156	0.0033125383779144	0.00732148869696709	1.4963894167547	5.18553648265265e-05	0.00280465723975595	3.65884119362379	6.18966127689439e-05	0.000325754089596556	0.281340888414874	0.790289594103291	1	4.30232753211258	8.12409412307497e-08	8.40031332325952e-07
ENSGALG00000008827	ensembl	5	FERMT1	protein_coding	NA	28.0805002732866	165.972286186497	128.219783554843	242.686848435788	134.402150469671	2.56553103647289	6.66791240376891e-10	6.72457210676888e-08	2.14832099736384	0.00401732644129737	0.0084824701723874	3.1258254820502	1.01053685062744e-11	2.81955821592525e-09	-0.422543735086608	0.497900519332158	0.570102225994926	0.540057534858834	0.0213910712147668	0.106761002218391	0.917000889960613	0.232377727367619	0.325150038483846	-0.0676606555743473	0.941641852679467	1	0.716565227312109	0.0012371084467485	0.00419157522685914
ENSGALG00000002155	ensembl	5	HS6ST1	protein_coding	NA	34.0842433660135	82.6628299918868	32.1914366946343	96.7987311044827	34.4253760011259	1.28184818447593	6.67832195169543e-10	6.72457210676888e-08	-0.117669177881686	0.411765575178406	0.485723146935334	1.51923509890466	1.03466281264908e-09	7.27492116829822e-08	-1.40745124424709	3.43245220389559e-08	3.86024599104778e-07	0.217607164467133	0.0743256849219761	0.231361234205507	1.56826032486033	1.57052622275655e-07	2.61427177496351e-06	-0.0930735310673648	0.707486572806561	1	1.54082260257572	1.33670465917612e-07	1.30464156018867e-06
ENSGALG00000030800	ensembl	1	IL31RA	protein_coding	NA	92.4670577058465	23.7680472874029	6.97119746616008	12.7174234263871	5.28332375463821	-1.9562939679792	6.73298834219662e-10	6.72457210676888e-08	-3.76272704972218	1.83572046893914e-10	5.82368038094961e-09	-2.84436301518645	1.17710781666039e-09	7.66340785231714e-08	-1.8187848901536	8.50861569701139e-06	3.91013677599157e-05	-0.909756333262863	0.00143163517354314	0.0200520183908696	0.85602982975446	0.0259836289657067	0.0531959270858598	0.408210600623969	0.340284487551639	1	1.06504480831181	0.00673534311639379	0.0182706576080201
ENSGALG00000020316	ensembl	5	IL13RA2	protein_coding	NA	3.94288644853104	332.421940423767	123.550304273593	684.642424813138	125.145874275229	6.39637952407509	6.58162744208247e-10	6.72457210676888e-08	4.92297553803149	3.26164360245507e-08	3.52385809735434e-07	7.44926372986688	1.79927158208791e-09	1.00724827611278e-07	-1.47514604423651	5.84810756266317e-05	0.000208388475038502	1.03289515283191	4.41825850915803e-06	0.000746770654557499	2.45397547581673	4.48355729862185e-07	6.00243489681454e-06	-0.00847467442297996	0.981528947478518	1	2.49075585387977	1.43264408004817e-12	5.95343206597797e-11
ENSGALG00000012178	ensembl	4	PDGFB	protein_coding	NA	45.9553456948641	6.95275705889083	7.93537106179905	16.9950370140434	10.1016852115851	-2.72042956140575	6.71291107031672e-10	6.72457210676888e-08	-2.56877973851201	4.60999179937768e-07	3.14086960656825e-06	-1.41888549108813	2.73515148366138e-07	4.50766171998468e-06	0.139387425984208	0.696312743545375	0.750216696662004	1.28027476275868	6.00803559697743e-05	0.00305229045444131	1.07865090591771	0.00901333070529189	0.0221713304138848	-0.344705150616646	0.455284923218479	1	0.745880631171861	0.0329883418264488	0.0709754066860852
ENSGALG00000015306	ensembl	2	OSTM1	protein_coding	NA	40.1052205658535	151.211551534577	257.58431151789	165.793518633789	267.828760839307	1.91770135923117	6.88820656683729e-10	6.84072853287378e-08	2.64513047493677	1.55578591442899e-12	2.44175042891364e-10	2.06165997951428	2.06136308407551e-11	4.46375583098993e-09	0.720498731977353	0.000665169568194755	0.00179248055645062	0.123478870986925	0.481977663016421	0.694222419764379	-0.650795405818117	0.00124360358598413	0.00416065166243417	-0.0477768741034169	0.808526542157148	1	-0.699502976052277	0.000944338465951237	0.003329238177796
ENSGALG00000006805	ensembl	5	NA	protein_coding	NA	222.945831105521	862.946658641259	2455.93104893118	1510.27130334626	2721.76545059818	1.95673973321628	7.04909324421413e-10	6.95151520843008e-08	3.42277422549141	1.75838812719439e-11	1.10921796945886e-09	2.77437966323604	7.63910071396363e-11	1.18831957831905e-08	1.46086905347432	6.42719495071674e-08	6.39373134372942e-07	0.797533261905557	6.80046317025643e-06	0.000919306362268162	-0.718220693631283	0.00100272782877111	0.00346490068294449	-0.143316641523116	0.517800123336784	1	-0.905050418699868	4.18495414485103e-05	0.000212758802491384
ENSGALG00000010610	ensembl	5	SNX25	protein_coding	NA	33.863682686153	9.84867343819153	18.4004522990427	6.72570165869178	19.1752295920724	-1.77876727768887	7.07885551433033e-10	6.95151520843008e-08	-0.91878866705454	0.00208353583358478	0.00475086170485838	-2.31639209398568	6.4650804986469e-10	5.23701313388089e-08	0.850432816814997	0.0052141539013142	0.0108633871372883	-0.558569654564762	0.0074037507642736	0.055247045550763	-1.46622306249407	0.000448884065449082	0.00176158687974116	-0.0486358252283316	0.901872308427488	1	-1.51851612065846	0.000104893502000411	0.000481666138496142
ENSGALG00000009309	ensembl	6	EIF5A2	protein_coding	NA	34.5970488082534	142.222217908743	85.4287629513647	195.753418235089	85.3818214738808	2.04139544983465	7.23920309289655e-10	7.0304260755213e-08	1.2641862213238	9.50548928306696e-07	5.81983596718046e-06	2.51349630764492	1.24056297193851e-10	1.62735939706979e-08	-0.782729218579033	6.77729185002445e-05	0.000238370644625634	0.451577196208802	0.00575415957749941	0.0481452917211563	1.18029503357138	2.1407185383035e-06	2.10456098804804e-05	0.00796252159968804	0.967834559072059	1	1.12448001463716	4.3334203941172e-06	2.86846674398162e-05
ENSGALG00000016471	ensembl	6	NA	protein_coding	NA	71.9058387855391	226.735781670158	66.5054921385189	179.078759729066	68.6177977015664	1.66065673593521	7.22551160082175e-10	7.0304260755213e-08	-0.148365018002044	0.513332825935994	0.583847584231828	1.33284161139451	3.11513859581492e-07	4.98100676420162e-06	-1.820262743223	1.13696125284746e-06	6.98305552150688e-06	-0.348700615006235	0.0425899317754964	0.164646100890626	1.42172269660297	8.54486803570032e-05	0.000426379414093261	-0.0366607718586201	0.920814231032337	1	1.37987505039466	5.70613478525822e-07	4.74467536685284e-06
ENSGALG00000007078	ensembl	6	ENTPD1	protein_coding	NA	270.960033518494	41.5201314016961	16.4522785711457	35.6674268778436	18.6258053310101	-2.70360039614071	7.4477700853119e-10	7.19323640437432e-08	-4.0751988704443	7.18390708937476e-10	1.63236158362499e-08	-2.91230731811355	1.88511353520762e-12	8.85703169340987e-10	-1.381624314751	0.000644938211905656	0.0017422351143196	-0.228573401004855	0.293642361793695	0.523759049782808	1.08897560623064	0.00419766429529902	0.0116917355383879	-0.166319623773229	0.674920230630317	1	0.980694177125948	0.000792888804793999	0.00285135012493227
ENSGALG00000006022	ensembl	6	NA	protein_coding	NA	91.303566517685	200.658424073759	94.4806584183078	227.880142548364	99.9551993736702	1.13943428199406	7.66985870913469e-10	7.36725554039178e-08	0.0140941817142899	0.924031149021315	0.942038019806094	1.33239008208948	1.48019340992773e-08	4.87244190256735e-07	-1.13379788412809	4.88909361746072e-07	3.43252006982932e-06	0.173044632206637	0.107336197936388	0.28919545879266	1.25284120390318	2.99629171105118e-06	2.75608664033792e-05	-0.0775827603080382	0.746735870064565	1	1.20768851219482	2.17093095309505e-06	1.56975007377642e-05
ENSGALG00000031149	ensembl	1	NA	protein_coding	NA	45.133480295456	225.610097863111	646.381888397065	252.810891086751	607.296569498545	2.3247189017337	7.82670634785109e-10	7.47705674905035e-08	3.80172439260695	9.10806904249077e-12	7.05963723154958e-10	2.49896537187547	5.55058242174457e-10	4.71343660915102e-08	1.47059490549251	1.7053217954603e-07	1.43426538376082e-06	0.153898060021274	0.25239085055929	0.478885532283797	-1.36870359697621	1.11585782318562e-06	1.25332580293654e-05	0.0939559393834502	0.673715804905402	1	-1.2882829044273	2.19400066197695e-07	2.02979703348584e-06
ENSGALG00000003447	ensembl	5	NA	protein_coding	NA	29.3811882036009	8.71294501800038	6.49397568894605	7.82754624744156	9.34219780766589	-1.74880084668353	8.28619037195592e-10	7.87322455990492e-08	-2.21451491859334	1.40888292442887e-08	1.78039856546447e-07	-1.8928217383068	3.02137097115462e-07	4.87692001202533e-06	-0.473974509296431	0.0572828755783656	0.0886046987952513	-0.164329249660681	0.463980039442836	0.679766722230886	0.254954445442014	0.434501181186095	0.536239680045579	-0.524387657399075	0.152110867185394	1	-0.492742618858207	0.187284357304544	0.29187733244962
ENSGALG00000020057	ensembl	4	PIGF	protein_coding	NA	39.9786464945833	107.710959143727	5.60801536202435	133.932937587342	5.51725738995414	1.43312306242186	8.40859202770664e-10	7.94657154102297e-08	-2.87151234609012	4.3814541938759e-10	1.11619133072392e-08	1.75884523626302	9.24745491036353e-10	6.68130203669902e-08	-4.30983843701138	2.39301410632031e-12	4.08392252047557e-10	0.305548080122889	0.0526135512937829	0.188205332650003	4.55891404931481	1.97606086904551e-11	4.14629827100596e-09	0.0262613657616606	0.946977990822883	1	4.51179395122199	1.01161066566989e-14	8.67419135665627e-13
ENSGALG00000006351	ensembl	4	FAS	protein_coding	NA	19.649637420289	57.574663569563	222.609333643476	73.453540158559	224.808468125318	1.55441090671802	8.51777120121311e-10	8.00670492914032e-08	3.46341922381524	7.84229631670867e-12	6.35262141267765e-10	1.91706644054551	8.77281950792592e-11	1.29587076731363e-08	1.90229250713998	5.50680851614194e-08	5.64094872358643e-07	0.342248149704011	0.0306094564454477	0.134077504460025	-1.61051176627078	3.33514862676649e-06	2.98583860777099e-05	-0.00677159553753774	0.980727358568366	1	-1.60727681278316	1.31556347051898e-08	1.66127691701024e-07
ENSGALG00000021340	ensembl	5	CA9	protein_coding	NA	1.59720560622868	160.405390229141	1549.4993856699	430.317811679704	1261.26623727911	6.64953404580945	8.59250199127043e-10	8.0133946486874e-08	9.88289873278007	3.21884194731389e-11	1.61659439285382e-09	8.08424355911664	6.41298290398637e-14	1.25252681651414e-10	3.22991990075866	1.06043721894568e-05	4.74551054853033e-05	1.41443827023494	0.00153020161577794	0.0209811887692236	-1.85238824190905	0.000676536888328163	0.00249311644088731	0.299643601176365	0.587577752727946	1	-1.44851695917769	8.78106214182774e-08	8.98959481845602e-07
ENSGALG00000011046	ensembl	6	SNX10	protein_coding	NA	90.3177543138172	1226.18344432286	2028.76006501283	1780.48273092166	1891.76301344428	3.7669112616271	8.61606319605142e-10	8.0133946486874e-08	4.44817425238675	9.89190140020435e-11	3.68389497484729e-09	4.31604900434779	1.35603473562825e-09	8.3930910503075e-08	0.679224190186012	0.000501374758349432	0.00139492964581613	0.528866301867282	0.000621909460107992	0.0115804284849346	-0.20094250992529	0.278217924973143	0.376802117665298	0.105394713698684	0.643085626729289	1	-0.200738340529083	0.29142250606915	0.410960674824189
ENSGALG00000010338	ensembl	5	NA	protein_coding	NA	0.966149368684032	33.588216840772	4.9475969209519	113.810664545814	4.37979457104638	5.12275526373547	8.83449829806369e-10	8.13051366928605e-08	2.31565456349456	2.28351739457199e-05	8.95375167561596e-05	6.89407094781566	4.4418932993878e-12	1.62665834201331e-09	-2.81372880500731	5.70115047336195e-08	5.80618905102876e-07	1.75077001741494	1.67788095712276e-06	0.00047610743466282	4.51342779758035	9.80623093444623e-12	2.89884528626419e-09	0.175399973186908	0.668090531722247	1	4.70957555462946	2.43915473089285e-17	5.35943273245431e-15
ENSGALG00000011733	ensembl	3	NA	protein_coding	NA	113.996527770291	333.766069999275	3.61510388187137	283.953502374262	4.01147835908463	1.553959614817	8.82070717042073e-10	8.13051366928605e-08	-5.01960968864852	1.33006294606102e-12	2.23939527196583e-10	1.33227091184281	2.39273410211117e-07	4.0558804288245e-06	-6.58173999883639	1.27535476242629e-14	1.72447584722534e-11	-0.24217795062223	0.0693443541539459	0.222030946638318	6.2847764520539	4.56193215460771e-13	4.45498018964969e-10	-0.146677148079764	0.72996554023516	1	6.05786337043237	7.57637014039129e-21	8.32358964548738e-18
ENSGALG00000011738	ensembl	6	ARHGDIB	protein_coding	NA	75.8382349324459	173.802026336673	103.563120150738	121.959790303899	79.9471582842959	1.19975985325456	9.00624796810882e-10	8.24540764496963e-08	0.415266234812683	0.0426594332924716	0.0675921685969953	0.700359663630499	1.36818218944002e-05	0.000109020428494908	-0.794996724098211	0.000884181594249062	0.00230049497686649	-0.520194116605993	0.000410468958400134	0.00887481346956648	0.226141911661362	0.320908218875156	0.422414607712108	0.371513828563012	0.21898879134032	1	0.543167153422693	0.0207450036304438	0.0479936396177865
ENSGALG00000006565	ensembl	6	NA	protein_coding	NA	0.874895836091613	13.9259432539709	4.86214690033733	28.0371225946951	5.66116408362366	3.99138714748431	9.10295037518411e-10	8.29075967331535e-08	2.43480239376515	1.63727273900646e-05	6.71331472037683e-05	5.01078139854631	1.16683576507503e-10	1.608465204387e-08	-1.55949201309181	5.11102688541567e-05	0.000185623203702142	0.999471391765114	0.000199994712677469	0.00590759490938404	2.50573155164856	3.68399710789876e-07	5.11511067635422e-06	-0.208217001555105	0.608797601007603	1	2.35199307913592	2.11420384993761e-08	2.54893520399199e-07
ENSGALG00000000883	ensembl	5	MAPKAPK2	protein_coding	NA	112.603617776032	247.88512402003	1306.79345067012	483.307873196823	1268.03124175101	1.14244669471523	9.15930221507751e-10	8.29908321322848e-08	3.50302100125521	7.78660285432324e-12	6.33670856357843e-10	2.11604342936767	1.91470704488323e-12	8.85703169340987e-10	2.35318773680844	1.13172539337002e-09	2.67385335546482e-08	0.953615136166873	7.29421079220181e-08	0.000102524257890308	-1.44828470719325	4.67847552566574e-06	3.93053149857689e-05	0.0473115985863682	0.858603604230796	1	-1.38609472185586	9.28383112276507e-08	9.44393422893312e-07
ENSGALG00000001118	ensembl	5	NEK6	protein_coding	NA	146.236279112503	455.995466245053	1072.95054366966	737.484782815002	1034.27918460173	1.64360520820023	9.2444465701732e-10	8.33327599028229e-08	2.83921649823207	7.70082805155916e-11	3.03509317242841e-09	2.3480166045334	1.38892854676667e-11	3.59038029339185e-09	1.18842231300133	4.7285335765063e-06	2.37006453401277e-05	0.684080343479265	5.89918821575206e-05	0.00301441658303749	-0.556932176950974	0.0093218070762388	0.0228024944038583	0.0581903578761675	0.808137701879121	1	-0.49640871821771	0.0141027509471264	0.0344973776994973
ENSGALG00000028265	ensembl	3	SURF4	protein_coding	NA	129.514275923387	282.314932505415	124.981448995539	258.57861753444	131.942306813913	1.1276118521422	9.7297565587175e-10	8.72600310148654e-08	-0.0883681664566805	0.514946199386216	0.585568915306696	1.01068722276282	2.26066444582435e-07	3.90353238002951e-06	-1.22373555719154	6.11465724904621e-08	6.14542282011059e-07	-0.137108865846503	0.18831377433822	0.403434433311059	1.02897920199904	1.19024395719879e-05	8.35547455257205e-05	-0.069822467830668	0.739759692473446	1	0.958614985490061	4.43685648127347e-05	0.000223658098378742
ENSGALG00000002012	ensembl	6	NA	protein_coding	NA	60.4067008508731	8.60762619128264	24.0093419157833	12.4257123275349	22.412121847981	-2.80513275368504	1.04316114633588e-09	9.30796275649349e-08	-1.36620179355461	0.000246454258010599	0.000721187439205976	-2.26811293439025	1.86339978227777e-08	5.78707444750506e-07	1.42720628991641	0.000273411471303032	0.000815005536903237	0.518042839892843	0.0295611201388425	0.131020012556877	-0.967174552705791	0.01020384352787	0.024593879272302	0.0997056102924268	0.785950565247948	1	-0.772170405129171	0.0123050049311141	0.0307633873814712
ENSGALG00000002374	ensembl	5	SLC9A9	protein_coding	NA	199.008946587477	52.1464139617213	21.3627752300726	54.2454144076914	20.2565587284886	-1.92756574916362	1.07097033818935e-09	9.50783666903655e-08	-3.25658142427377	3.09426742134938e-11	1.58315806373769e-09	-1.86064738286507	4.96410411079239e-11	8.15504879060829e-09	-1.33660156887986	2.56434716131304e-05	0.00010182085927617	0.0469506395637703	0.783052292938043	0.897938104590314	1.32817664351988	2.77808403706508e-05	0.000167466259271365	0.0834070654112501	0.775808983486684	1	1.37147031093761	4.27577012077271e-06	2.83942150294457e-05
ENSGALG00000043535	ensembl	2	RIPK2	protein_coding	NA	36.7882959717232	130.977866734797	21.9084114209452	205.055624866497	21.6044479471318	1.83466765856966	1.08642975555712e-09	9.5966141925543e-08	-0.791725096616413	0.00294412100534633	0.00643998992433771	2.49266461679257	7.49425638302657e-11	1.17619677411465e-08	-2.63182892289654	3.22841584279119e-09	5.94985254469493e-08	0.637474883178554	0.000270075641102323	0.00700204958598323	3.21397300775541	1.468932275106e-09	7.97371832443409e-08	0.0286323184927359	0.928813695534165	1	3.19076195761409	7.92677744028101e-15	7.21952817851086e-13
ENSGALG00000002234	ensembl	5	UNC13D	protein_coding	NA	26.3256237591942	122.243436391691	1587.25012381785	298.635635718238	1568.27339912929	2.22029030439978	1.09759647272943e-09	9.62409067666104e-08	5.87570848893302	1.68241909007202e-14	2.21877925287386e-11	3.51986758464998	1.46700817298565e-11	3.63198164292137e-09	3.65177073200913	3.7558769476644e-13	1.50362976757834e-10	1.27956335806239	5.26839638314216e-07	0.000330950918884226	-2.42245152042144	1.3817582867729e-09	7.76500627671782e-08	0.0221294380411807	0.913927199931275	1	-2.53882075045278	1.85286376236415e-13	1.04389869278324e-11
ENSGALG00000015451	ensembl	5	ZNF462	protein_coding	NA	57.3377560243729	17.0122934145823	11.8866801963565	18.6559344598958	18.523349121262	-1.74979753080346	1.10049051428426e-09	9.62409067666104e-08	-2.30123843075038	1.12935610459912e-07	9.71699540217486e-07	-1.60568139127741	8.57626810196142e-09	3.20880257942297e-07	-0.563029044393651	0.0503925560076113	0.0792378879597273	0.122968206712735	0.46976609647416	0.684932684457762	0.62585930976736	0.0543087020853444	0.097641236090435	-0.624328512392592	0.16141018849163	1	0.131963557683782	0.693851271572735	0.782480121364312
ENSGALG00000001331	ensembl	5	ST14	protein_coding	NA	131.33694915175	450.24759400176	79.532740421657	712.133070194746	79.2961411237565	1.78139478251139	1.10622365069058e-09	9.62633630289064e-08	-0.760603800199634	0.000897461349302496	0.00225946370639348	2.45382506590019	3.24981511933747e-10	3.08785136041698e-08	-2.54786909075255	1.7535929029954e-11	1.3460548492949e-09	0.651939637502455	6.18044614629992e-06	0.000896530773585516	3.14342596512962	2.66597080410969e-11	4.83117884480826e-09	0.0159660294737201	0.948248341928685	1	3.11648453098247	4.14010286323688e-15	4.13492773465783e-13
ENSGALG00000013869	ensembl	5	IL20RA	protein_coding	NA	16.3456017368891	312.583683929923	10.7544746895555	383.100821279609	11.1765192430556	4.26455622758737	1.13151459119527e-09	9.79791304632046e-08	-0.635091727456751	0.0513742413539908	0.0796556773855915	4.56780353312345	2.34311616760674e-10	2.49892272715341e-08	-4.90956067294589	1.59623133523622e-11	1.28382290645794e-09	0.283524507356499	0.113610723065509	0.298532228407307	5.1368735795682	7.75845629984024e-12	2.72756289677183e-09	-0.0441572518273892	0.909332999481509	1	5.09627009583578	2.80023497086747e-12	1.0326327103634e-10
ENSGALG00000028790	ensembl	2	DNASE2B	protein_coding	NA	308.842766734874	58.8425152104356	9.79296808741305	39.3989108881535	11.8877055773034	-2.38672921073163	1.16188515878891e-09	9.84337433085303e-08	-5.01417776709662	1.92409047789317e-14	2.25477749469375e-11	-2.95729511127483	1.38517264993354e-10	1.76438875656027e-08	-2.63529778247124	4.46747624407285e-09	7.55089398253005e-08	-0.590414586789318	0.0179049771073141	0.0962488341261063	1.98996788635923	2.72606715051876e-07	4.04719665302523e-06	-0.270251547535388	0.446625607170732	1	1.802541719947	1.23190220056557e-05	7.13018665839368e-05
ENSGALG00000010331	ensembl	5	MME	protein_coding	NA	2.31484001965706	21.2251654098669	0.429826903046506	22.9128136576262	1.49906094714701	3.19846899583548	1.16020399060857e-09	9.84337433085303e-08	-2.46557888181999	0.00019441955776585	0.000583291856359126	3.3208165143713	3.78511737866705e-09	1.76954237452685e-07	-5.68633820449124	4.13270236351488e-10	1.27670724333681e-08	0.101277729014677	0.612512746672552	0.786985531833208	5.73058322227372	1.9263494556899e-09	9.56535896387487e-08	-1.78672267054959	0.0293434483075791	1	3.75072472751396	5.07108106464374e-11	1.27706966983249e-09
ENSGALG00000005619	ensembl	5	NA	protein_coding	NA	0.992185129547256	86.5984652903766	225.122146040625	214.090327590713	307.895115897356	6.42853018091663	1.1615053438193e-09	9.84337433085303e-08	7.75712264710882	2.39024109997031e-08	2.74074742695878e-07	7.74283984520024	5.64259616252551e-09	2.32284672938814e-07	1.32563883934314	0.000839492164868178	0.00219984992159404	1.29645524173493	3.20547330109286e-07	0.000244981781246132	-0.0818353692798139	0.82849688506938	0.878048851184707	-0.445395917789169	0.373747949635933	1	-0.618344051949167	0.00729144560438328	0.0195737676899587
ENSGALG00000032701	ensembl	1	LY96	protein_coding	NA	73.0253975177358	172.671522532097	363.343017962536	163.177356774584	375.494622345023	1.24449279359041	1.14804453393573e-09	9.84337433085303e-08	2.27920870005441	3.70299317042272e-11	1.77844846857078e-09	1.17472432658007	1.91916927558843e-08	5.88661657985233e-07	1.02541084173339	4.25455002013155e-06	2.16208384659938e-05	-0.0905565994488807	0.477265935786478	0.690768268361854	-1.16757366605115	8.69178896005104e-06	6.49041063465494e-05	-0.0394765985855519	0.856529109311404	1	-1.26399897787196	2.90166949377922e-07	2.60897935353714e-06
ENSGALG00000013092	ensembl	5	NA	protein_coding	NA	32.7987428792697	71.3851411215212	48.0342022908947	78.6926645442882	53.1956049934993	1.12553752112575	1.16476383025226e-09	9.84337433085303e-08	0.51548767655157	0.00227107376691751	0.0051279299518145	1.27521185747229	2.65650968065781e-08	7.45944523428164e-07	-0.618592609265755	0.000522179246270053	0.00144708604618241	0.129855363182006	0.303172999162611	0.533812946813835	0.691307831937004	0.00185186524999179	0.00585248026220198	-0.140676611289427	0.537943319191162	1	0.595387869186579	0.00971166320411788	0.025097267833282
ENSGALG00000026111	ensembl	2	NA	protein_coding	NA	24.8943329163651	89.8286371390666	369.807012937188	107.715441681048	349.11990511218	1.85502160528171	1.17504823760914e-09	9.88277412473372e-08	3.856977930056	1.96083479232588e-11	1.20096006897228e-09	2.12924107724116	1.24026457795112e-08	4.23327587402422e-07	1.99369186996268	1.08938282453593e-07	9.8503967539571e-07	0.253809209497225	0.199529944473773	0.418770752383073	-1.78651573913945	1.05526397345197e-05	7.59599923232545e-05	0.0878468681083115	0.754630280222641	1	-1.82846676994054	3.42961146575342e-10	6.84287291089826e-09
ENSGALG00000008014	ensembl	3	CEBPB	protein_coding	NA	7.60576607238047	46.6912940378809	48.2369905418542	85.9776825132863	48.9276634961021	2.62402178003047	1.18764039676938e-09	9.9411156640058e-08	2.63045385462235	1.68670439877303e-08	2.06181432000224e-07	3.51654533012652	6.54663666578068e-10	5.27875134454554e-08	-0.00192866292357744	0.992182713376359	0.995031294602171	0.8718186791606	0.000205919397884102	0.00596318150907207	0.823020471872284	0.00296346472914288	0.0087051776418572	-0.0145087391951328	0.955589786183741	1	0.844370641310624	0.000467060673251666	0.00180201767217247
ENSGALG00000015395	ensembl	5	NA	protein_coding	NA	1.7487880669109	14.2643053416007	0.220218002297602	41.994719107866	0.956196344102822	3.02613911611866	1.1982300876529e-09	9.98222202879751e-08	-2.97600514252047	0.00197301956721127	0.00453742829363424	4.59745297872791	5.03292266433469e-09	2.14729889790474e-07	-5.97460292937446	3.02050858134324e-07	2.29846319666023e-06	1.55131216624038	8.02074976141207e-05	0.00371022998173951	7.45515753226617	1.55796006580185e-06	1.63302456986672e-05	-2.0608556320133	0.0930874153915202	1	5.128678700606	4.29809603609925e-14	2.92836946211444e-12
ENSGALG00000008840	ensembl	5	ACSL5	protein_coding	NA	28.2557146140741	103.960652238797	40.4008913455336	115.293017450052	48.3244654792556	1.87995996527326	1.2102671194127e-09	1.00349412382248e-07	0.476392591933072	0.0545440875134827	0.0839365238293403	2.03909323194815	5.62134322024301e-09	2.31952983862516e-07	-1.40948260156155	7.01255737121394e-06	3.32579913857018e-05	0.138927554158858	0.343052783620832	0.571219856424412	1.49942548317838	1.41347274540982e-05	9.57457569125775e-05	-0.252472298853801	0.382829302713593	1	1.33794203271064	1.28916803607887e-06	9.84832496227486e-06
ENSGALG00000033002	ensembl	1	SLC7A3	protein_coding	NA	17.396498038507	341.63595276678	305.513305090059	513.068907624878	261.467758358041	4.29812707920051	1.24629021539796e-09	1.02851123973077e-07	4.09510274027396	4.47495373796625e-14	3.27753070024878e-11	4.89671300025976	4.03881787676976e-13	3.73654424409783e-10	-0.20649712005054	0.423834132117268	0.499172956405852	0.578084553918198	0.103702858901309	0.283718109535751	0.736616079062016	0.00222900485978577	0.00684631267260427	0.227929756508823	0.27524741278458	1	0.862794256558614	0.00129205607095529	0.0043567545780265
ENSGALG00000040607	ensembl	1	MED23	protein_coding	NA	62.6853181359875	152.463616187541	40.4723114467611	147.753716695954	35.7152326468232	1.28604650444301	1.26396346619002e-09	1.03822195367702e-07	-0.669987420973683	0.00203421902839446	0.0046565310692952	1.25264951990033	2.6616665152324e-07	4.42637407802793e-06	-1.96480988533743	1.70185808008536e-08	2.22583789670688e-07	-0.0538459817064524	0.70394089988662	0.849562179073602	1.85682734532734	8.75726315047015e-07	1.04010251120922e-05	0.185667987818297	0.504281030817762	1	1.87024462235135	1.84826564867568e-09	3.02502919668726e-08
ENSGALG00000039595	ensembl	1	NA	protein_coding	NA	3.8732972418313	78.9040518001954	568.887723183443	145.594660417731	536.783483101276	4.34574609670161	1.27380062606348e-09	1.0414356932532e-07	7.15129435631565	3.8012727908652e-14	3.11922047519149e-11	5.24173319124435	1.18040739200092e-10	1.608465204387e-08	2.80339781848161	3.26160128206943e-09	5.97835530096105e-08	0.876661020162268	0.0081295754324392	0.0586383573867116	-1.97812504492051	5.28314830868388e-07	6.85366649225426e-06	0.0939634936323823	0.694002713379878	1	-2.07655584077861	2.23038727680686e-11	6.29305739192793e-10
ENSGALG00000005016	ensembl	5	ZNF608	protein_coding	NA	48.546666342581	10.5709087286566	4.39890877659442	11.2985378225258	3.39553267768556	-2.19340128609285	1.28260285675519e-09	1.04377745444642e-07	-3.49370162329017	2.87452854535467e-10	8.07163942016684e-09	-2.08773991031505	2.20720504663246e-09	1.17142055761885e-07	-1.31171451165059	0.000386365658675978	0.00110755635163182	0.085399408290335	0.690704303258657	0.841327714134895	1.34232206388235	0.000693109101451779	0.00254246072314678	0.378685102816412	0.426952415322185	1	1.70071644535422	0.000269131456028858	0.00110480913920487
ENSGALG00000004191	ensembl	4	RIC8A	protein_coding	NA	10.6736837791901	41.7050650928799	49.6626439369629	47.4357937413185	53.2646956316728	1.96805638475329	1.29509588538217e-09	1.04908734899759e-07	2.18317825216926	3.72197267420219e-07	2.62223790249002e-06	2.1655469677461	1.45596460130328e-08	4.81070409054682e-07	0.205960983820642	0.458136730396839	0.532227046917958	0.176502006074545	0.443643150490592	0.663294998666635	-0.0738506772773107	0.819225518373682	0.871187241213866	-0.0953232468670965	0.783257563938613	1	-0.0499780336411614	0.826277411318824	0.885412358946738
ENSGALG00000010020	ensembl	5	TTC7A	protein_coding	NA	51.7935829977575	112.397471473878	127.313855702174	81.0131730513059	140.067843239234	1.1204569051698	1.30557785949705e-09	1.05272695478161e-07	1.25884410591677	3.75836852629419e-06	1.88057506277254e-05	0.658209029930256	2.68996991172271e-05	0.000190739375184597	0.130871241660736	0.451865948936794	0.526473099384302	-0.482376776616691	0.000125154972770339	0.00458983592496452	-0.664500190212922	0.00538185604419412	0.0143993956346491	-0.131614768094888	0.612746527116651	1	-0.762613728416349	0.00108347054837576	0.00373655979975458
ENSGALG00000017049	ensembl	6	ALG5	protein_coding	NA	22.1772059046116	56.1409246209619	12.140745535556	53.0336807784257	12.4354256854484	1.34417642142245	1.37474315358208e-09	1.10343539514456e-07	-0.905144848760341	6.29460997240211e-05	0.0002166144363643	1.27215409064491	5.94518402717964e-08	1.38968676635324e-06	-2.25771587878303	1.12649456414001e-10	4.95388159422906e-09	-0.0923455834712516	0.431446166990656	0.652664434024247	2.10968818055511	1.20028610450577e-08	3.75667085730832e-07	-0.0247068922746703	0.930878801290507	1	2.13207960422315	3.56231307913428e-09	5.39813269870882e-08
ENSGALG00000013892	ensembl	6	MAP3K5	protein_coding	NA	162.233628008737	455.478569959278	2792.11766563148	653.322817400905	2875.548597298	1.49316719199102	1.38138492671957e-09	1.10372655644894e-07	4.06587872152182	3.47389321396355e-12	3.67383891193484e-10	2.02543440526778	3.23880654077243e-09	1.59027210541055e-07	2.56564515912393	1.80474215650286e-10	7.06542486124885e-09	0.511648897545145	0.00112064141584237	0.0169815817307561	-2.10651390911089	1.96374782294667e-07	3.11935240168093e-06	-0.0354800770022821	0.889796616039911	1	-2.30377812967301	1.20249503012293e-12	5.1680825524452e-11
ENSGALG00000041317	ensembl	2	NA	lincRNA	NA	1.08148667508003	15.9789179596241	30.8953454003806	24.1423238737848	28.9906278144832	3.8899291614651	1.38848605400582e-09	1.10438044603232e-07	4.80797791116922	9.07987368809127e-10	1.96317367391474e-08	4.49610022533474	1.9820911679467e-10	2.23341016347225e-08	0.907359630826654	0.00593160374724135	0.0121621055253713	0.585745741807659	0.01401561068143	0.0825901456782353	-0.37455011783656	0.20655032032715	0.295590778369343	0.0937189466105315	0.792713219822666	1	-0.18034586512104	0.502267965047468	0.619917588091869
ENSGALG00000016447	ensembl	6	PDIA6	protein_coding	NA	135.010550281551	447.904220039624	28.5139963999948	294.777839343459	26.6642320679906	1.73279929460037	1.39592325662854e-09	1.10529454977552e-07	-2.27965571879305	4.32219530693166e-10	1.1091321037262e-08	1.141415822056	3.07769358651055e-06	3.15818434697504e-05	-4.01958470912357	4.21011764461325e-13	1.55169578595484e-10	-0.612073672416551	0.00235829167455857	0.0280473958426187	3.35333426471892	6.59209045825602e-11	8.47176906589689e-09	0.107921855560409	0.672478127331741	1	3.39942840795925	1.08020309014721e-15	1.31859791101442e-13
ENSGALG00000011529	ensembl	5	NAAA	protein_coding	NA	102.9570914069	45.8904458712807	5.79781464270858	32.1406253016446	8.08317963539998	-1.16252264712441	1.40880344815044e-09	1.11049089738065e-07	-4.18518156451338	8.80229590345055e-15	1.71463097348052e-11	-1.66690716069536	1.07163147642209e-09	7.30506678675073e-08	-3.03012481339427	7.4952724687111e-12	7.93686141295203e-10	-0.524274997270577	0.00172107119386521	0.0226784028828806	2.4497367115524	1.00484487745925e-08	3.32014346916892e-07	-0.469025899251846	0.179516010866831	1	1.99147951178129	3.10380011805963e-07	2.77934785915702e-06
ENSGALG00000045596	ensembl	1	NA	protein_coding	NA	4.23754971064925	59.4616552005907	1.48692363397492	153.490291462772	1.5906292041472	3.8066740340794	1.42266542364603e-09	1.11144945852666e-07	-1.56111367089471	0.00614928875004419	0.0123181991621968	5.18610380429224	9.14769074874182e-11	1.3399842331782e-08	-5.37421883299114	1.09915493760996e-08	1.55889644811785e-07	1.36007435233222	1.81334951310954e-06	0.00047610743466282	6.67763307704592	1.51685306812106e-08	4.45129269306042e-07	-0.102658124288336	0.883600766669954	1	6.46743128976376	6.81719376835598e-18	1.90210527079621e-15
ENSGALG00000017008	ensembl	5	RCBTB1	protein_coding	NA	57.0755441589314	15.6020256529339	61.023458026696	27.4192086181563	62.0321178877438	-1.86687675239039	1.42199574552573e-09	1.11144945852666e-07	0.0584446372976413	0.724766072213199	0.775171160168154	-1.04403654498946	1.92496477858839e-06	2.1704317432987e-05	1.91951480324019	1.48682647120484e-08	1.98748560538697e-07	0.802589850210156	0.000116650208942871	0.00448682138467787	-1.17159345485056	1.62414671651539e-05	0.000107651775953648	-0.0151913780708716	0.945099179843876	1	-1.19606395577982	1.59754665903704e-05	9.03272865783046e-05
ENSGALG00000029360	ensembl	1	NA	protein_coding	NA	52.9163258703513	114.694301126403	28.7430971694776	75.6216560332574	28.7179488359332	1.11994724365438	1.46711892422948e-09	1.14110692257105e-07	-0.917755464617095	7.85017482962007e-05	0.000263137966192812	0.530199068631725	0.000169270023755539	0.000886599665546742	-2.04548703474883	5.61579629466816e-09	9.06468937260577e-08	-0.609910390514371	0.000102009315283506	0.00416995839734894	1.38061818025169	1.0677859901206e-05	7.67356587667208e-05	0.0124533067561531	0.964808780798972	1	1.32837367963326	3.26275333047479e-06	2.23898215405474e-05
ENSGALG00000035013	ensembl	1	WDR11	protein_coding	NA	65.9228618006859	143.182815278241	16.2421428520165	128.921320072645	14.2743705732615	1.12206778281966	1.51323059375541e-09	1.17178710912038e-07	-2.05578022786894	6.94873532306021e-09	9.95381590889724e-08	0.980832862209315	2.73875453233794e-07	4.50766171998468e-06	-3.18451721535197	6.26929584385767e-12	7.15595339891755e-10	-0.161547071413394	0.118114925779158	0.305767272126999	2.96686271821887	3.80795042345206e-10	2.97494011304179e-08	0.196230416992375	0.523080571193487	1	3.21583956730727	6.67853116831054e-14	4.2689171227841e-12
ENSGALG00000008439	ensembl	6	NA	protein_coding	NA	1.00733192260592	12.7405658487847	1.58211766015794	8.94609514355771	1.72004508359472	3.65578440958568	1.53191154254975e-09	1.18105004802366e-07	0.605510700454517	0.159468138641649	0.214815766805341	3.15653354191296	2.00675254644565e-09	1.10578985145522e-07	-3.0543956116691	6.69321483100932e-07	4.47357563385296e-06	-0.520027589806353	0.0843195519469773	0.250281844668012	2.47594745334565	1.03754769171066e-05	7.49918311056332e-05	-0.109834927460195	0.854725851355957	1	2.47757373755301	6.74319859710416e-06	4.21173744259368e-05
ENSGALG00000003433	ensembl	5	NA	protein_coding	NA	24.0150122578797	83.8155117937377	72.1960813474295	42.2925109259862	71.9627544693962	1.80582479590115	1.54172218761615e-09	1.18342325824964e-07	1.54693117983926	1.31895599651943e-05	5.56598232219391e-05	0.829214301151404	7.1780795916552e-05	0.000432406727423287	-0.268122749129788	0.261505879971994	0.331820304573653	-0.997172399995592	1.83734659178254e-06	0.00047610743466282	-0.78497037617673	0.0100690776027009	0.0243123964423457	0.0144025796231484	0.968429913592418	1	-0.686352820359911	0.0259870206434493	0.0581614271543866
ENSGALG00000007659	ensembl	6	HYOU1	protein_coding	NA	165.452917789442	531.435542156487	37.3527233024282	488.010881135027	43.3040259129794	1.68584051842707	1.57087585917188e-09	1.20055895010971e-07	-2.18433868845987	4.86022738488456e-10	1.20497992907618e-08	1.57347402276511	7.17873489019706e-09	2.77946700220009e-07	-3.87809692662724	3.84931957793977e-13	1.50362976757834e-10	-0.132499636614464	0.346352516451002	0.574573851847462	3.69199016157312	1.23831205707545e-12	8.06187012565641e-10	-0.20540602412695	0.369405453025889	1	3.51958612142577	1.21232131291573e-16	2.0295413369936e-14
ENSGALG00000040369	ensembl	1	PFKFB3	protein_coding	NA	76.1556778948237	323.609616590621	517.128961953682	620.638273846013	499.398462878717	2.09028961744318	1.60825612860373e-09	1.21853130295674e-07	2.72760308888566	4.57607631331759e-11	2.0838929905569e-09	3.04132087979574	9.92423630704616e-12	2.81368106137512e-09	0.630262295079561	0.0046500261803026	0.00982902359275602	0.930648125553349	0.000200391256351208	0.00590759490938404	0.251784348274096	0.208052150343036	0.29722863144836	0.055437285842908	0.799110634598515	1	0.285907728212336	0.140021217792641	0.231476814291268
ENSGALG00000028295	ensembl	3	MFAP1	protein_coding	NA	35.628684467184	85.3893304392209	147.027199313862	74.7567159028224	159.983271469381	1.26330477429757	1.60429933115893e-09	1.21853130295674e-07	2.00578608141911	3.48162402629669e-09	5.70895402371673e-08	1.08345083001039	2.15991639042328e-06	2.38429374048144e-05	0.736404039624872	0.000243898591438575	0.000736134862690122	-0.200397664735379	0.159417002843603	0.366564769963863	-0.987071068664306	0.000288192797941741	0.00120713038135756	-0.111521119311083	0.673653573517335	1	-1.14608845652859	4.52721731758841e-06	2.98273710676796e-05
ENSGALG00000034584	ensembl	2	NA	protein_coding	NA	86.5496232020595	22.0520111357006	8.22100550450618	23.0743644407115	10.436875510305	-1.96782867859814	1.62085233249957e-09	1.22280439058701e-07	-3.43063078959834	2.08470964619956e-11	1.23915951819892e-09	-1.89247292282999	1.22726918750889e-09	7.81628180363449e-08	-1.4696988861144	7.47859588204878e-06	3.50837358992937e-05	0.0554037876880685	0.742563032075419	0.872007087710219	1.46773453798787	1.85454774038116e-05	0.000120070866226225	-0.32762500656163	0.408914000822585	1	1.25486282467987	0.00114221785806596	0.00391001080994808
ENSGALG00000026253	ensembl	3	TMEM144	protein_coding	NA	45.5154707379894	14.6799555231041	5.82676503857891	16.163937450184	5.73452480414103	-1.6282913647891	1.66334362365993e-09	1.24949804344847e-07	-2.99592840994673	2.23645716583385e-07	1.71445460362091e-06	-1.48069112005579	1.00975217875229e-07	2.07353081753594e-06	-1.37753302341576	0.00107952833417578	0.00273862737164698	0.128171220250916	0.446788096417065	0.66590140400366	1.4516579236996	0.00208662143610969	0.00648032360493571	0.0308748636050596	0.949492269204412	1	1.59434607039947	5.53003806123556e-05	0.000272399221335799
ENSGALG00000004045	ensembl	4	NA	protein_coding	NA	167.202705885797	67.4828592598999	5.61131457820943	96.2133201111872	5.85385976903159	-1.30699896167509	1.74361326563355e-09	1.30422272269389e-07	-4.93293028989901	4.10508806750681e-13	1.07700355299455e-10	-0.784072331445785	2.06103811271878e-05	0.000153058419710058	-3.63467305733734	1.00247086281516e-11	9.73559824672093e-10	0.502351195002374	0.000195885808687827	0.00584597749595012	4.07996450513232	3.42297335784617e-11	5.46991142583819e-09	-0.0547695163109955	0.891870098496111	1	4.05087979726212	1.12390895434721e-14	9.49811134592082e-13
ENSGALG00000012543	ensembl	5	GPD2	protein_coding	NA	49.1008741041783	13.9085515604663	9.39843267109457	10.7081269049022	8.89342956327134	-1.81481943017832	1.75368950263733e-09	1.30564295736446e-07	-2.4235208519387	2.99853100801006e-08	3.29426112867506e-07	-2.18350458583852	1.44872344642181e-09	8.86951384712535e-08	-0.61683451726634	0.0296696214200913	0.0499026509733389	-0.388174855256867	0.0567401774391289	0.197144920666966	0.167092161189341	0.59440500578781	0.685641229201609	0.0882973971402377	0.806230100283286	1	0.333237231367976	0.328716166720575	0.450961740311736
ENSGALG00000039434	ensembl	1	PIAS2	protein_coding	NA	49.2262620889638	19.7267172254388	14.9412329086445	21.8922026233154	19.266671339572	-1.31549233485744	1.76036739615074e-09	1.30564295736446e-07	-1.75020709473512	1.2477115974062e-06	7.32296309155465e-06	-1.15455698547985	1.00817619000371e-07	2.07271591437255e-06	-0.442918102004792	0.0745587651776413	0.111482985223935	0.140415344655663	0.27569359978293	0.505807545870404	0.531311636698759	0.065007359926086	0.113565829137422	-0.358055458180766	0.273861593865228	1	0.126418626595207	0.647415117786512	0.744683071280027
ENSGALG00000030162	ensembl	1	IQGAP1	protein_coding	NA	492.409031888543	997.515714335458	937.582542084555	937.888839285489	878.52593624398	1.02221233195872	1.77670064493538e-09	1.3122203334737e-07	0.892468670018732	1.61727978242951e-05	6.64373545584152e-05	0.944553980703329	4.81789373419885e-07	7.05153505909637e-06	-0.137124378253624	0.372057130403148	0.447670630311899	-0.0979914246491472	0.416594006365272	0.640153728464076	-0.0105988088615928	0.95465554601649	0.970580676021424	0.0995245895825316	0.654178309535717	1	0.0190334722489373	0.917383542572555	0.950251497427247
ENSGALG00000012964	ensembl	5	ANKH	protein_coding	NA	77.8419471119961	27.1326065096538	4.71197549832513	31.2345050289525	3.66044433239127	-1.51704276388908	1.8323587724157e-09	1.34766537663277e-07	-4.07166163999302	4.15814129306008e-08	4.30284230705286e-07	-1.30491220385461	1.77904804116902e-07	3.22060828709259e-06	-2.56547588935332	5.62857281930285e-06	2.76211761635135e-05	0.192297268429916	0.204704871235005	0.426339126370726	2.69434238351156	1.3024603437436e-05	8.97477378374169e-05	0.381894027117631	0.523353718579239	1	3.29216564463218	1.81239905646051e-09	2.97289852839674e-08
ENSGALG00000032051	ensembl	2	CYB561A3	protein_coding	NA	48.7956780161167	17.1132118299022	12.7833652981765	15.757753285252	12.458596914751	-1.50909928849922	1.88710640611101e-09	1.38065544347221e-07	-1.97242827590723	1.86779747881029e-06	1.03265306766171e-05	-1.61790930774948	7.27622205567181e-09	2.80485594944296e-07	-0.468754330585959	0.102440831503983	0.147586667992542	-0.12919718542912	0.404716649693787	0.630627539076092	0.289058160532796	0.366278569177811	0.468523118105629	0.0452436817914913	0.918593312260975	1	0.555857125499523	0.126430287535929	0.213404224534911
ENSGALG00000011078	ensembl	4	NA	protein_coding	NA	33.4481745797494	2.61965323109665	5.66019096413338	5.21814345405006	7.59010024016852	-3.66500701420212	1.89292275501651e-09	1.38065544347221e-07	-2.60207679334137	9.48298471014865e-08	8.48482935952248e-07	-2.66349664666469	2.03203810776751e-08	6.13731372136381e-07	1.0589787236951	0.00978291203605931	0.0189033777915632	0.98261550490236	0.00791134620901801	0.0575602829727312	-0.134830077547643	0.714101684894453	0.787483024910583	-0.412926148214739	0.39399625998038	1	-0.548552552532969	0.215504307992104	0.326004965927394
ENSGALG00000005305	ensembl	3	ACKR2	protein_coding	NA	14.4047598175451	58.8616916945496	17.9511866183183	54.7353383407899	16.3300549857934	2.03498120632982	1.92210663161663e-09	1.3904028959077e-07	0.279974798702082	0.242075819845355	0.308572063904398	1.94169113925334	3.39036973745702e-08	9.07091617123584e-07	-1.76316801465338	3.34294303852999e-07	2.48887135668277e-06	-0.113453951836327	0.479453326323089	0.692430637916745	1.59682973662799	7.63293957723429e-06	5.82595796303189e-05	0.140979361314657	0.666228158286138	1	1.60227501159768	1.33891695920037e-06	1.02017695313499e-05
ENSGALG00000008154	ensembl	5	SRPK2	protein_coding	NA	17.3964199305826	5.74691409475376	29.9500089742888	6.31172280342268	25.7882741063784	-1.59412603904736	1.9150641018126e-09	1.3904028959077e-07	0.748118957609457	9.02634751349245e-05	0.000296792249517715	-1.44739372625909	6.75685225431628e-06	6.10966815464875e-05	2.33498862084855	2.54424266073747e-10	8.92668612583697e-09	0.126499118624471	0.579168532554696	0.763336917241242	-2.26118684499189	3.28870966790034e-07	4.72558083973081e-06	0.222971213123934	0.33036304380438	1	-2.11817762161403	3.95678172777669e-07	3.43298663429707e-06
ENSGALG00000043128	ensembl	1	ARHGEF10L	protein_coding	NA	59.1601893875998	20.8302066652439	0.71200993095341	16.3142748235528	1.21588503576656	-1.50240411696856	2.06455678266013e-09	1.48732701334425e-07	-6.33704017449316	4.85182081116227e-08	4.90145438037991e-07	-1.84212181007375	4.94837396763084e-08	1.2080905222641e-06	-4.8600179450294	1.09216574598535e-06	6.75275746849469e-06	-0.360693036772618	0.0716126933066689	0.226081845068125	4.44612007655754	1.92649013225387e-05	0.000123997962448768	-0.733065360935435	0.457868262816066	1	3.69774142411962	8.28796128946888e-10	1.49673916753566e-08
ENSGALG00000003374	ensembl	4	ESRP2	protein_coding	NA	3.49953132362884	49.5831777233702	3.84928749508786	34.0281971060217	6.20463126223144	3.82106872356358	2.11589893461673e-09	1.51809271317114e-07	0.102747876791783	0.754124570519456	0.800483194480133	3.29207749371013	2.7396910141827e-09	1.38385886917539e-07	-3.72782994466119	7.78241896733617e-09	1.18479196390735e-07	-0.551425897807906	0.0903653218705471	0.261471872895552	3.12026129293354	1.1051675940636e-07	2.02029417336278e-06	-0.673988856681136	0.226597540726876	1	2.66995510968227	0.00328992553859926	0.00984345721148898
ENSGALG00000039394	ensembl	2	PGM2	protein_coding	NA	57.4504529394008	127.578288660798	53.0532089604429	133.963608383891	49.1851718514129	1.15359051310662	2.13553460363261e-09	1.52595232775017e-07	-0.154308933213299	0.394351635201101	0.467993049119967	1.23457257275785	1.16046849495484e-07	2.31277950162316e-06	-1.31430270236007	6.34669903370934e-07	4.27140360134856e-06	0.0606400563470351	0.5824154215335	0.765002699417495	1.32026269963997	1.11343243573883e-05	7.91744148681925e-05	0.113905744371241	0.661850922445766	1	1.32163086617779	9.12443327400794e-07	7.22799856198791e-06
ENSGALG00000002576	ensembl	6	ASL2	protein_coding	NA	76.6687473069718	306.032290455064	94.2721594443639	194.016006940812	94.8513682008973	2.00058383186769	2.16679443237505e-09	1.54202075029508e-07	0.258745771221937	0.338858788328319	0.411329312978054	1.35410753745551	4.99161955729405e-07	7.22756907562726e-06	-1.75074230184933	7.00402122793926e-06	3.32388458814029e-05	-0.66669689954436	0.000262274434915922	0.0069119340583989	1.02435118622166	0.00226690562678046	0.00694573245730292	0.00131113348335462	0.997420843483045	1	1.12972750145646	3.47350199162266e-05	0.000180910275581461
ENSGALG00000026850	ensembl	2	NA	protein_coding	NA	45.0180458844796	100.758931164538	165.606514142966	125.848317818998	183.485401610219	1.16574179953625	2.19207066271585e-09	1.5536737972e-07	1.84330630842286	7.25111335506164e-10	1.64252668241332e-08	1.49546223412618	3.84047852861075e-09	1.77456406954579e-07	0.669513602914592	0.00017745136151093	0.000555024916839702	0.310049699736303	0.0213645378074646	0.106689160676026	-0.413395249930822	0.0292249966404989	0.0586234156050086	-0.144803785007523	0.483969199284264	1	-0.551838203219652	0.00872856380464374	0.0228830267797208
ENSGALG00000006785	ensembl	5	IRF1	protein_coding	NA	169.429525279498	798.491297889016	672.423381492354	765.988262126238	703.246344640841	2.23871358055544	2.20084637332347e-09	1.5536737972e-07	1.95295812658157	1.52163234538845e-08	1.90101303249738e-07	2.19135423765587	5.13303160205497e-08	1.24453006208169e-06	-0.294009564508419	0.156173053328034	0.212708037455461	-0.0683029745877572	0.774500492005488	0.892147421262941	0.176907175356826	0.458777889519344	0.559250883631833	-0.0562413890164117	0.808022421626806	1	0.0905660129458256	0.63142451620528	0.731890607558669
ENSGALG00000033497	ensembl	1	FOXP4	protein_coding	NA	13.9815196142684	94.3922566267271	12.8474915941221	191.77274106124	11.9970904961489	2.76212620709326	2.27682580894551e-09	1.60088176278577e-07	-0.152763649771175	0.508312826417648	0.579337538920406	3.79605098621938	7.89631780685267e-12	2.39312886911821e-09	-2.92472319742331	6.13511209516534e-10	1.69564466051598e-08	1.01336094448935	3.75411721799386e-05	0.00232077685276698	3.88763996358608	4.31609729355937e-12	1.7643804238648e-09	0.104550681064316	0.724195340034495	1	3.94808640441306	6.91305791331276e-17	1.29274182978949e-14
ENSGALG00000000235	ensembl	5	PPP2R2A	protein_coding	NA	48.7394258379751	102.167740098063	182.338704500024	110.638189037404	185.787125880345	1.07180508143781	2.29416740996301e-09	1.60664839571035e-07	1.86442466098055	5.39638707116673e-08	5.35314288583345e-07	1.19807219668588	6.31354158920705e-08	1.46410862869501e-06	0.784768210919804	0.000599612139653158	0.00163233424048679	0.105795120114862	0.352241007877773	0.581509606515069	-0.731823702943117	0.00612379732561754	0.0160351719633108	-0.0213171436392347	0.935335564397895	1	-0.874386166274107	0.000123178672452038	0.000556472553164207
ENSGALG00000002982	ensembl	4	SLC2A6	protein_coding	NA	40.9584772836383	124.332589968808	84.1294852887309	132.882635395431	72.9821207857547	1.60447396078753	2.35554308856488e-09	1.64308477820609e-07	1.00192606511833	7.7264747177798e-05	0.000259487910945994	1.71262147165596	2.68920349189254e-08	7.52720047459986e-07	-0.609735447119903	0.00335439625461815	0.00739540666796411	0.0875793087742184	0.550459315293766	0.742227917204526	0.647798137398184	0.00767132946208963	0.0193633873182957	0.212007330032395	0.430441670363308	1	0.720583905751304	0.00198838440238156	0.00634219216568011
ENSGALG00000014920	ensembl	5	USP14	protein_coding	NA	79.4652813112692	286.757652075211	59.1696375705963	258.775921213507	59.9764423268374	1.85404462792988	2.38379565959847e-09	1.6562197669732e-07	-0.460876981201975	0.0493357450786462	0.0768747209460547	1.71765867956238	6.922215542197e-09	2.72822208073405e-07	-2.32278510755831	3.91219354267456e-08	4.29266779607574e-07	-0.157144634463011	0.320367243457043	0.552054477061488	2.11893932566971	1.70181800655858e-07	2.7853404952781e-06	-0.0136116837393461	0.96209191549679	1	2.01675225024723	1.39508424698708e-10	3.12301934077611e-09
ENSGALG00000012965	ensembl	6	NA	protein_coding	NA	22.4522430011652	5.93202722409484	2.73689885332261	2.83690011093138	2.30946360746613	-1.91519795992304	2.40090266302989e-09	1.65841714664321e-07	-3.06799914187713	3.09675267767743e-09	5.21405350270247e-08	-2.96980953280189	3.54659699272608e-10	3.31606818819889e-08	-1.16233640712665	0.00182796623654204	0.00435451829596638	-1.07450637504761	0.000766847129006383	0.0131765775500236	0.0363213328667503	0.929974763997516	0.953350230451294	0.255919594832274	0.63215867878314	1	0.476058748704327	0.388966393991939	0.511387529812289
ENSGALG00000002963	ensembl	4	PID1	protein_coding	NA	94.2099875979011	220.562143473178	6.92637207148223	266.182906541824	7.92088056222826	1.22987117124139	2.40582758217101e-09	1.65841714664321e-07	-3.81117949120324	2.10125874290266e-10	6.3682631349557e-09	1.5107869591321	8.79572917858721e-10	6.46909320088728e-08	-5.05021190340784	9.85203982714536e-12	9.67481318891403e-10	0.260950149907952	0.0575484060360283	0.198886076755739	5.2531828434096	2.92951149379425e-11	4.9995100036811e-09	-0.19136239837828	0.633795650419678	1	5.06039254100149	7.95135572011844e-19	3.3278316868629e-16
ENSGALG00000001749	ensembl	6	ACSBG2	protein_coding	NA	208.351272820692	891.463959848515	8860.74632790873	1974.58720268826	8688.08023052589	2.1015997425326	2.50539307849818e-09	1.72030466929067e-07	5.37206157030817	1.80240044671096e-13	7.20058978461028e-11	3.25944109176789	3.24261191108932e-11	6.06368427373703e-09	3.26745618241948	7.49207693320317e-12	7.93686141295203e-10	1.13796545386083	1.67662221195419e-06	0.00047610743466282	-2.18131656383951	1.19918271414449e-08	3.75667085730832e-07	0.035850694707119	0.882566747785687	1	-2.24294819094736	4.61015991170654e-12	1.59837062974315e-10
ENSGALG00000015105	ensembl	5	PSIP1	protein_coding	NA	7.30664179458204	32.0821775404518	102.359029211215	40.2667224088274	104.653925242002	2.13626546013184	2.51896024997347e-09	1.72289039976785e-07	3.76936479748734	2.49826901547664e-08	2.84420807992542e-07	2.474673561318	2.08230730538841e-11	4.46375583098993e-09	1.62771375194888	0.000437604511006351	0.00123490320990041	0.31808596718664	0.10088799733978	0.279453075518225	-1.35315991200804	0.00334392529938877	0.00959670253573705	-0.02708913013208	0.960035259009697	1	-1.28129042238681	7.37052595544497e-05	0.000352062785991336
ENSGALG00000005173	ensembl	6	TUBD1	protein_coding	NA	9.67492861150642	30.7864633990746	45.011994661625	40.1248801591533	47.4639285153419	1.67234313948429	2.54272666624633e-09	1.72349492906063e-07	2.17783552682055	3.89944237751683e-09	6.27121666166431e-08	2.06563221126884	1.32218965599199e-10	1.69645618781221e-08	0.499643331200862	0.0186669736378178	0.0331475969901567	0.373247791498903	0.0283403410790501	0.127929392337536	-0.18029794437553	0.402482076529688	0.504732106815928	-0.0664599397561334	0.797883538161822	1	-0.304227986801196	0.200866309686955	0.308396191080207
ENSGALG00000036775	ensembl	1	SETBP1	protein_coding	NA	39.3528669079459	1.30610672289394	7.33902716119226	2.52899566134232	8.47506911177998	-4.90028864139615	2.54925862757859e-09	1.72349492906063e-07	-2.46032065786639	1.16071544303187e-08	1.52277147942982e-07	-3.9446118997686	2.10789050090969e-07	3.69785421407092e-06	2.43070792485643	2.89145387628182e-05	0.00011279621890209	0.940374368155378	0.0793712876786748	0.241441053925872	-1.54500421063504	0.00414326232014219	0.0115530242803711	-0.198420318171525	0.604145911233465	1	-1.88254694637264	0.000200302342910498	0.00085190287531593
ENSGALG00000010303	ensembl	5	NA	protein_coding	NA	4.89762848242442	21.0062858476327	1.46393535531378	9.7747089610328	1.48233858397924	2.10210655900436	2.54491223507045e-09	1.72349492906063e-07	-1.77833068068683	2.93914314543398e-05	0.000111393398470113	1.01164380101061	0.000700068058665128	0.00291123641713168	-3.8886618333551	3.64556562256355e-11	2.24260831606521e-09	-1.11110843759951	4.54063697365613e-05	0.0026083436837558	2.72463053657317	9.48123891508657e-07	1.1031169252883e-05	-0.0231030710634687	0.970369271941584	1	2.64165971046764	2.13782622116029e-05	0.000116921933153564
ENSGALG00000037522	ensembl	1	SBNO2	protein_coding	NA	319.524231865017	778.433190418302	383.386440777581	583.232279279052	376.57610136706	1.28845876738858	2.56314943760449e-09	1.72624677449087e-07	0.227718988426729	0.177826202270317	0.23595520769927	0.882714533522334	5.43398819498296e-06	5.10249169291722e-05	-1.06947518252969	2.10491668153935e-06	1.1749833416354e-05	-0.426200769288114	0.00037647617930533	0.00853896552236012	0.592288382959949	0.00323460443616561	0.00935470167471523	0.0322574160997461	0.883606610616971	1	0.604461123102842	0.00307593154518143	0.00930454735866447
ENSGALG00000009698	ensembl	4	SLC38A1	protein_coding	NA	70.1122024081649	165.032884531718	150.917977038073	204.401256208348	149.165953751237	1.23774674084407	2.62940787092227e-09	1.75740424163771e-07	1.06703311433961	2.54858951925185e-06	1.34815246973846e-05	1.55746257625147	4.60552638177938e-09	2.01755142883486e-07	-0.176881558932129	0.173888378839012	0.233739383897847	0.299243109396565	0.00736411148068285	0.0552232442044896	0.422717948033344	0.0185715472099366	0.0403523679674	0.0225561733046893	0.910274870543575	1	0.392073842396539	0.0545066520826674	0.107460512596358
ENSGALG00000005430	ensembl	6	ALS2CL	protein_coding	NA	186.631158633882	877.006876742402	5725.99713472941	955.720847462873	5391.54169917938	2.23467878019122	2.62771989394681e-09	1.75740424163771e-07	4.89737461266059	1.530981224873e-12	2.42446738475834e-10	2.37197052420198	6.27579127452123e-07	8.73443064319352e-06	2.65852897898794	8.3780814241997e-12	8.5622043764292e-10	0.116087604417685	0.545205897841587	0.738566189072645	-2.59302285484591	3.05012828248434e-08	7.48815013261308e-07	0.095368914379253	0.666110908946887	1	-2.76939515381417	1.64098707107782e-14	1.30521587038036e-12
ENSGALG00000040594	ensembl	2	GNPDA1	protein_coding	NA	50.4401331701984	13.3857420782868	8.59874743402157	16.9909919327531	7.36964363731077	-1.90949861001596	2.69595923698296e-09	1.79505952529115e-07	-2.58188155604283	1.159680688282e-08	1.52277147942982e-07	-1.55597917108571	3.45613348577169e-08	9.1937184697707e-07	-0.679239188688051	0.0168815037978667	0.0304071189424019	0.333331646935629	0.072615877741283	0.227885969943286	0.956056269222801	0.00361667917518112	0.0102621447201507	0.228529290965813	0.566401470902607	1	1.24255199897159	0.000841530665911244	0.00300170983063877
ENSGALG00000016059	ensembl	6	ETS2	protein_coding	NA	90.4304878571505	281.698328010746	977.050012429043	426.868657038154	999.903708898353	1.643213251051	2.72743215150259e-09	1.80916235317406e-07	3.39331146455636	2.59246905204213e-11	1.42407565614989e-09	2.25423127684207	1.56788277060641e-09	9.24840380594613e-08	1.74379761969797	3.07312917788079e-09	5.7284692140815e-08	0.59064695674728	3.67311699760881e-05	0.00232077685276698	-1.20753394162044	1.33742359261307e-05	9.17970789182061e-05	-0.025321688543521	0.913206048304665	1	-1.3332116358372	9.32439852110936e-08	9.47971528074381e-07
ENSGALG00000036310	ensembl	1	CYSTM1	protein_coding	NA	14.9926117998686	52.4965862954906	168.361835403725	88.8972781331214	157.872245785721	1.81215781196515	2.75916494416016e-09	1.82333087926494e-07	3.45493552525688	1.04329330782775e-11	7.8038339425516e-10	2.58165163736946	6.29829696160897e-10	5.17343289678329e-08	1.63434605110845	4.73445436737226e-09	7.89584809010148e-08	0.749400317969493	2.15583579393795e-05	0.00164048838033945	-0.938766922514758	8.74211882576795e-05	0.000434123206188794	0.0960400359602216	0.67374909894517	1	-0.7813566427035	0.000734749310623407	0.00266957903723403
ENSGALG00000012112	ensembl	5	NA	protein_coding	NA	13.7330283569342	40.0515522026484	14.7230832266979	56.4233126246801	14.803891919554	1.54801815060191	2.81690728763517e-09	1.85451671543262e-07	0.0665634828317497	0.741112000050528	0.789244319452816	2.05131966844832	4.69025577175368e-09	2.02855839991202e-07	-1.49097522695591	5.10744622174094e-07	3.55277758946427e-06	0.483320720130134	0.00663747638004387	0.0519899948059976	1.91646730642375	5.10472881268574e-07	6.67144409437844e-06	-0.00332046801032456	0.99093412252864	1	1.98601897242766	7.76653331595787e-09	1.04613120787669e-07
ENSGALG00000038146	ensembl	1	NA	protein_coding	NA	23.1482027888746	81.3089819905875	1626.19848434554	144.232514210441	1484.28548427566	1.81686101693873	2.90524107170709e-09	1.90553461039057e-07	6.09793938030457	9.78642010395757e-15	1.71463097348052e-11	2.65533494897746	6.16103457768042e-12	2.0433710529522e-09	4.27225067060724	2.58826057285486e-12	4.21263373607804e-10	0.817673742113506	0.000135324080572559	0.004796028781365	-3.50829286289956	1.9941831682066e-10	1.82148750019456e-08	0.135930746327456	0.579875873150959	1	-3.41081736147244	2.56777583272596e-16	3.92490118153539e-14
ENSGALG00000005964	ensembl	5	NA	protein_coding	NA	12.6407186407116	48.6213961235652	24.4116995259658	45.5874332114252	23.8414211756139	1.94771327753276	2.97405050450818e-09	1.94341486127304e-07	0.914082505861242	0.00026313909688661	0.000765044499681248	1.86388774083076	2.57061084915312e-08	7.28809637200217e-07	-1.04291255338961	5.50038643832151e-05	0.00019747915198696	-0.103550954781236	0.560513170315818	0.750362767373809	0.883833309590623	0.000737898837904575	0.00268324074734932	0.04144110321578	0.878026034487383	1	0.964730554742238	0.00116089446279793	0.00396544944948738
ENSGALG00000006904	ensembl	5	RNH1	protein_coding	NA	95.3001564329469	393.440776460091	148.518896056351	523.614971586955	136.589874304923	2.04915358795975	3.01438176413466e-09	1.95537266337465e-07	0.601438916613568	0.0207705818883252	0.035992240578961	2.47272373924823	2.92722708729524e-10	2.92356805343612e-08	-1.45220402510044	1.79190182155491e-05	7.47659244334651e-05	0.403360490020211	0.0224592977957105	0.109999870898021	1.80838736152569	2.47127739053656e-06	2.37767454684465e-05	0.120830121695308	0.684109102180902	1	1.87031946109558	4.68505028596324e-10	8.98078668774938e-09
ENSGALG00000008322	ensembl	6	NA	lincRNA	NA	28.0478266497606	64.3187244717096	114.625514537228	76.8593555808798	109.64543797852	1.20118518242012	3.03012940260398e-09	1.95537266337465e-07	1.99646348466039	1.21184833882868e-10	4.24122909652072e-09	1.47029062311886	3.89432887822829e-08	1.00079697399849e-06	0.785699711007962	1.8179413145972e-05	7.5716623804343e-05	0.24832069441023	0.0905991408005667	0.261770865943656	-0.588660151987824	0.00487846718368905	0.013262248090765	0.0703847525606931	0.716938282727911	1	-0.66817488286647	0.00314926527578022	0.00949168837245051
ENSGALG00000035769	ensembl	1	EPB41L2	protein_coding	NA	319.524831230227	103.893828296994	47.5337912807261	127.31487572459	44.0876021577603	-1.61756037666783	3.03684569974559e-09	1.95537266337465e-07	-2.79111451233218	2.85399880591483e-08	3.17315566163003e-07	-1.31331011931078	8.83572872602611e-08	1.88947006747065e-06	-1.18165478378349	0.000424061415534099	0.00120112013571679	0.283840769590254	0.0679260543308755	0.219687982157889	1.40457287437415	0.000232495215971232	0.00100635333817836	0.115040280686924	0.760959983751239	1	1.53705605469678	4.67562030450914e-07	3.97468074898448e-06
ENSGALG00000028227	ensembl	3	SLC25A20	protein_coding	NA	28.3055557921534	64.4471843587253	18.9836502208065	42.9860184847386	16.022884236026	1.1901190212067	3.03302522504376e-09	1.95537266337465e-07	-0.615198296683272	0.00133227990205921	0.00321157653845265	0.617244531210122	0.000116246468743327	0.000646639375813357	-1.81329999001962	2.78454539740002e-09	5.33188877946596e-08	-0.593582774382929	0.000144936888037657	0.00493921706482849	1.16460129364072	1.85649036634248e-05	0.000120108162162562	0.253208006716614	0.358879042287734	1	1.32788122594733	2.05055192675934e-05	0.000112569024886245
ENSGALG00000009286	ensembl	5	ATP5G3	protein_coding	NA	28.7484195325344	69.7067015038862	13.4611352251266	58.0345443550066	12.2747633049269	1.28142538105832	3.07502062361979e-09	1.97272673437915e-07	-1.13123971576703	1.04162579575376e-05	4.53771951369506e-05	1.02641175277479	8.5247038079878e-06	7.41818037310938e-05	-2.42172924672374	1.6729279875334e-10	6.72922841301191e-09	-0.2748092521708	0.0731509971478648	0.228961579035821	2.0896030503095	9.77259928104019e-08	1.83921574049384e-06	0.136195553504331	0.639888353067296	1	2.13239459381317	4.47717151178844e-09	6.52027513125247e-08
ENSGALG00000012124	ensembl	4	PELI2	protein_coding	NA	28.2185719189058	119.165923050785	260.494835635375	178.925162919914	234.266505172318	2.08330956129551	3.10379693606556e-09	1.97293048718082e-07	3.17161543953973	1.63088010056307e-12	2.52870217835981e-10	2.68034235462737	2.347260318878e-11	4.91192165300447e-09	1.08045291745518	1.93763524895505e-05	8.0008814672614e-05	0.576779720011072	0.00616755923285735	0.0499600719793394	-0.555797771788439	0.00450601598571706	0.012401244558781	0.161350471705259	0.440060894042731	1	-0.404461568078311	0.0420513809435933	0.0870236842743682
ENSGALG00000003820	ensembl	5	ARPC3	protein_coding	NA	58.8452139201463	159.183834905419	109.9059731295	169.988839706234	118.69019376135	1.43881887192763	3.10900981311347e-09	1.97293048718082e-07	0.864583672883913	0.000144822296874225	0.000451442868319762	1.54143313286369	6.57574768381129e-07	9.08000728876943e-06	-0.581908836965952	0.00572602578486944	0.0117873382417654	0.0832231140719443	0.677022146249695	0.83212762514957	0.609086476948488	0.0232258386696467	0.0484528592612211	-0.110454749649831	0.672034742251309	1	0.553238301865602	0.0107270253206367	0.0273671481982803
ENSGALG00000029857	ensembl	1	NA	protein_coding	NA	21.2708026983716	63.8702143943328	16.8954736556038	46.8720838355617	16.2150989827314	1.5888482264507	3.09055167720814e-09	1.97293048718082e-07	-0.371821372707037	0.116818084651897	0.163802512125961	1.15182715196318	1.43213346283421e-06	1.7136856371477e-05	-1.9672614959099	2.47561860869706e-07	1.94878745650143e-06	-0.456920011927199	0.0114165195301462	0.0724592262652336	1.45744009265919	4.02567650342016e-05	0.00022826884379716	0.0670877456741054	0.841174791960509	1	1.64349435761244	9.00252659302025e-07	7.14430755991467e-06
ENSGALG00000014442	ensembl	6	GAPDH	protein_coding	NA	412.61601598129	1528.47526254736	1159.58291956152	1372.4899612384	1115.31273893196	1.89354061679001	3.19020950245588e-09	2.00635584430838e-07	1.45689472988806	4.88406965482941e-07	3.29314063646304e-06	1.74973225412284	4.40317845944407e-08	1.09886149099258e-06	-0.444688599475797	0.0287467355122535	0.0485035627600684	-0.163970696354814	0.369730012838516	0.598445134960906	0.231591085932092	0.271906094812683	0.370135935461732	0.0571260927545253	0.848837115048755	1	0.321913671960945	0.397944837419737	0.520970756845471
ENSGALG00000041775	ensembl	1	ESRRB	protein_coding	NA	17.2475063470751	1.71403088552028	3.52095842404896	1.90323795822158	4.4770057921079	-3.3257114804172	3.19592465813146e-09	2.00635584430838e-07	-2.31085944721322	0.00017154634454945	0.000523060129139675	-3.1581040202238	4.12040811626723e-06	4.03726498705381e-05	1.00071521043471	0.0792550466975407	0.117664291456873	0.143912386720148	0.762992663345179	0.88519318304456	-0.915062902964872	0.191950902829014	0.278645054911917	-0.32976760164539	0.599526720554703	1	-1.99635803965011	0.00101450305003011	0.00353407344697369
ENSGALG00000015030	ensembl	6	NPC1	protein_coding	NA	240.216014967232	75.1173900289406	154.414715412772	138.508132652457	145.436968227485	-1.67339246863988	3.18222395238143e-09	2.00635584430838e-07	-0.674868539951082	0.000831141023181134	0.00211002266110312	-0.779413312142519	0.000227105575679067	0.00113896199979647	0.991688381661377	7.93084363327968e-06	3.68026318336299e-05	0.8737235399788	1.93716528473525e-05	0.00155798614564668	-0.17405186256928	0.359662773101454	0.461909273440297	0.0969912641096775	0.645229168246036	1	-0.167431012354272	0.40135327974482	0.524566911566492
ENSGALG00000043605	ensembl	1	BEST4	protein_coding	NA	0.56068989262076	8.13880173267638	0.976836052405986	16.5468651838275	2.52273698627121	3.84733626911325	3.21753654872247e-09	2.01273514069194e-07	0.763250569855767	0.191650015731797	0.251539085481551	4.88123473184274	2.06794494254398e-11	4.46375583098993e-09	-3.08443904924116	1.13367188870248e-05	5.02775457408439e-05	1.0160741125017	0.00139576434727939	0.0196592513593567	4.03465974204201	4.14908645304247e-07	5.61452206863591e-06	-1.35503986163504	0.0650075291025746	1	2.68978073515025	2.13123357507794e-07	1.97901868899736e-06
ENSGALG00000036069	ensembl	1	TCIRG1	protein_coding	NA	234.580432748422	863.961423919517	1363.92223482444	1026.90662135759	1236.28259375828	1.88550842726276	3.33846834121243e-09	2.08097859935575e-07	2.5053782102019	1.36824222097645e-09	2.73306383640046e-08	2.14495295138465	6.00735211754223e-09	2.42752265568178e-07	0.610762371070362	0.000436550933398523	0.0012322061489594	0.239530405929001	0.0254179939919079	0.118758766557788	-0.423654301319512	0.0192257740390924	0.041481607470132	0.148083670578726	0.502843912613219	1	-0.2993429223711	0.122516458578732	0.2079762731914
ENSGALG00000032369	ensembl	2	NA	lincRNA	NA	14.8094586953429	2.16874433384203	3.00507706181602	2.64903631449406	4.37989231400173	-2.76828793022945	3.35633561973815e-09	2.08472323405502e-07	-2.32907021996952	2.76365945745546e-05	0.000105561942510109	-2.46726043991732	6.3963612555932e-08	1.47359420905396e-06	0.426899350525202	0.347097506619531	0.422467800260221	0.280659823854092	0.361847981009025	0.59069128994954	-0.203836074095302	0.693904681281938	0.770771342026787	-0.52508835195707	0.36839725403643	1	-0.718231204373588	0.153017297988817	0.248614808569411
ENSGALG00000000911	ensembl	6	NA	protein_coding	NA	0.0487390638087494	5.05059697161161	4.38355019027407	12.8748566081232	5.66853255090986	6.58337089966586	3.38814901214289e-09	2.08971520475255e-07	6.32467312907942	1.1240807006576e-07	9.68108307504134e-07	7.93714131396391	1.0576774502051e-10	1.51153286339067e-08	-0.251720461916418	0.510717413294888	0.582040371557154	1.34028861548549	0.00016359477294317	0.00523702408182411	1.53902540215485	0.000630168267567115	0.00235132621678938	-0.366847643851733	0.453459274870281	1	1.32165457677004	0.00120250140385361	0.0040916704755979
ENSGALG00000001536	ensembl	5	ARHGAP39	protein_coding	NA	14.927399067698	2.55294918511311	3.51160533327286	2.83696780057238	3.3378525445479	-2.54289616229119	3.3872033846655e-09	2.08971520475255e-07	-2.12713021796795	2.85779075279417e-06	1.48578071140538e-05	-2.383094471419	8.3213173313946e-07	1.09315988329337e-05	0.404556160832758	0.240477059844337	0.308804376245346	0.140407123127908	0.6401516958258	0.807215674980339	-0.323847157028787	0.457113265935252	0.557608396156132	0.0822378332308542	0.866081974967492	1	-0.0356466959938217	0.943478209506656	0.967080294285848
ENSGALG00000008373	ensembl	5	NA	protein_coding	NA	14.384775561506	50.2051153902676	22.0841459615221	59.5301485017001	18.8662153657046	1.80679263198193	3.46820252708004e-09	2.11387747275697e-07	0.5842460173906	0.00876676916254662	0.0168417779605732	2.06249789575435	4.24486718087245e-11	7.17464185628615e-09	-1.23123539001472	3.53237231297914e-05	0.000134398356098587	0.23616094429174	0.162413150046363	0.368754630782094	1.41582199077346	6.69655120752853e-06	5.26204636235746e-05	0.232414008979333	0.411622119738612	1	1.63661742976704	1.77980570717243e-07	1.68382264373934e-06
ENSGALG00000004710	ensembl	4	TMOD3	protein_coding	NA	34.4794681308166	86.9810697246114	224.375560487291	107.645142730695	194.505870632286	1.33944650816744	3.48151705336703e-09	2.11387747275697e-07	2.66513334535863	1.39456140141423e-11	9.46471054596887e-10	1.65784641288434	1.04572754586434e-09	7.30506678675073e-08	1.31815626104974	1.45784865652241e-07	1.25372131528135e-06	0.298347195039192	0.0228113359896086	0.11104338521887	-1.07330319910013	1.82511475518468e-05	0.000118470705932926	0.21353797527954	0.341686880827111	1	-0.936684173839066	5.88422050057067e-05	0.00028795330723561
ENSGALG00000009532	ensembl	3	GXYLT1	protein_coding	NA	46.267993877969	18.8843773337016	14.9432441544494	12.3164105261308	17.7704696643303	-1.28816882903839	3.44323827807748e-09	2.11387747275697e-07	-1.66766971701785	6.69840629392716e-07	4.2847374757879e-06	-1.8956229052052	1.02456611400811e-08	3.69594573975897e-07	-0.387812748655651	0.0879707684721857	0.129099195876113	-0.627151023195141	0.00181181997252488	0.0235389293991444	-0.298588983279969	0.305148045274751	0.405930832165347	-0.244643097989272	0.446589130179294	1	-0.611083603117605	0.0592800916621249	0.114988462948227
ENSGALG00000010032	ensembl	6	NA	protein_coding	NA	3.40749138902851	13.9186525892873	36.9701458960188	15.7640917553295	38.8731935714471	2.03323195709779	3.47089379889839e-09	2.11387747275697e-07	3.39651925082552	6.2065440506414e-09	9.02387355849252e-08	2.22555064818212	1.71429779084949e-07	3.11945409601991e-06	1.35740168411982	7.99506398553878e-05	0.000275833630496174	0.172013201358416	0.398736487134682	0.625523424440289	-1.23871045777373	0.00237209242893602	0.00721519998543646	-0.0626607367332927	0.869427922058886	1	-1.52568947992307	6.34171684707807e-06	3.99980978607601e-05
ENSGALG00000014716	ensembl	6	IL6ST	protein_coding	NA	134.642513560344	52.8893048876781	18.1767378434001	63.71810747711	18.9653271635838	-1.34471593981705	3.48745287916442e-09	2.11387747275697e-07	-2.92903732918374	8.22770828738328e-11	3.18560916906659e-09	-1.06346649816699	2.90404746284526e-06	3.01757535865651e-05	-1.59217896345766	3.38150894390607e-07	2.51332618249391e-06	0.260283973505292	0.0896828016014806	0.260053494977042	1.7965871382921	1.17616954795431e-06	1.30439800087955e-05	-0.0540973199141829	0.858494064593201	1	1.60550144077889	4.69214942208907e-07	3.98639934951579e-06
ENSGALG00000003815	ensembl	6	RPN2	protein_coding	NA	200.795614100743	468.332856740701	47.6326057775896	424.994326126322	55.826189000325	1.22507625643129	3.65960937701015e-09	2.21060527934998e-07	-2.11145863491992	1.05873524859965e-10	3.86385297743975e-09	1.09524032594001	4.09476541106548e-08	1.04618875575159e-06	-3.34506017848255	4.90680491326033e-13	1.68558047871505e-10	-0.14997983546601	0.206425228819608	0.428652412544721	3.13770988440379	6.933392627499e-12	2.59308884268463e-09	-0.219844966654903	0.345751452229256	1	2.92712713226215	2.91715659570215e-14	2.12555959406061e-12
ENSGALG00000003748	ensembl	5	ANO5	protein_coding	NA	169.10452761246	413.175230744302	584.597975380648	501.861007147487	510.179649447875	1.29298999921339	3.6800900199256e-09	2.21536377980315e-07	1.75224652770713	4.96007864948444e-09	7.5487673160725e-08	1.58548704109257	2.17588464270819e-08	6.41813145618496e-07	0.451948727924252	0.0108661416217456	0.0206984219145041	0.271839256445344	0.0988080519877233	0.276084555371197	-0.231983334942472	0.271298141770199	0.369537290665366	0.204529016711373	0.373690854417375	1	-0.167036580112418	0.374722418507097	0.496947597441096
ENSGALG00000011404	ensembl	4	NA	protein_coding	NA	78.5777485285743	193.053690826389	213.192222217968	236.456023723152	210.206425973799	1.30081258815819	3.74441539551205e-09	2.24639364581266e-07	1.40325390435184	3.85960143979835e-06	1.92543651259371e-05	1.60424073839454	5.51878900791084e-09	2.29879794267907e-07	0.0944266825006087	0.604213046150341	0.667139254097405	0.282973163220881	0.0062508134250668	0.0503214100610927	0.138198015450922	0.519741999837004	0.616865420802423	0.0250309638623617	0.924835562229202	1	0.147444203266587	0.455557021657376	0.576892834976999
ENSGALG00000010481	ensembl	4	CMPK1	protein_coding	NA	34.6258580781871	114.205374090906	7.22055786612116	94.481306427994	7.4896296812909	1.72574643647288	3.78071915242955e-09	2.26045854630634e-07	-2.29267690931586	1.02931924498265e-07	8.997793180485e-07	1.46377458943689	3.20494326798757e-07	5.07993622765424e-06	-4.023787820176	4.32132765381173e-11	2.52359792354494e-09	-0.282456042731021	0.106027639551413	0.286819613424859	3.68895038035551	1.26440932711284e-09	7.39662359082027e-08	-0.0465032254507797	0.911905285317978	1	3.54254444390254	1.45745464830612e-10	3.23066050541298e-09
ENSGALG00000013098	ensembl	5	MGST1	protein_coding	NA	364.875597811848	1227.50063807052	1114.56703239636	1240.18720799557	1003.36826185843	1.75444076475877	3.83144024696015e-09	2.28301886986663e-07	1.57802979207722	7.11723303263006e-08	6.72616786277265e-07	1.7799720636393	2.60660906068812e-08	7.36639454481925e-07	-0.187930418039889	0.143967306625457	0.198172068587493	0.00511115135019744	0.960862532478726	0.990668387639275	0.137667433784621	0.347365681868421	0.44976756823645	0.159598082972607	0.43758434801508	1	0.285350529960665	0.137452832072776	0.228261302047734
ENSGALG00000005769	ensembl	6	WEE1	protein_coding	NA	23.3076808897639	4.55844240430766	12.8967001643303	5.35925049822303	12.1419705471608	-2.34888690441296	4.02560186379216e-09	2.39060910681549e-07	-0.892680677245598	0.00412977660275726	0.00868547656416214	-2.10513332802038	3.61459953210115e-08	9.46906565950434e-07	1.44855818187443	0.000162214024313207	0.00051367287324402	0.223580580814731	0.339232539180206	0.567712809372532	-1.28589349532058	0.00143579146127613	0.00469026989524471	0.0980720880237776	0.782538223069767	1	-1.2591461284802	0.0013653148017496	0.00457223756135245
ENSGALG00000006427	ensembl	6	CARS	protein_coding	NA	64.1030239967606	253.789758662878	321.28399965205	305.755545787173	361.868482487138	1.98665616259602	4.06774331710576e-09	2.40750141508704e-07	2.28364615094391	1.14140917748383e-08	1.50515307740516e-07	2.26709937671445	1.10167571993212e-09	7.41963823945091e-08	0.291986400415872	0.139408086954901	0.192726335233445	0.259841636929584	0.093560618528281	0.266419658592277	-0.0837268485346903	0.674030472165251	0.754232030032062	-0.164053025283258	0.512676240623336	1	-0.27329151055625	0.159669342941296	0.257586977810399
ENSGALG00000039855	ensembl	1	NA	protein_coding	NA	52.6427147317966	13.9330891539394	10.7859649877912	6.9930293515803	14.2964960276013	-1.91266331412622	4.13979091272847e-09	2.44192096187722e-07	-2.32465177195293	1.10614516833691e-08	1.47078818222589e-07	-2.89882855752692	2.43238397809218e-10	2.57568949198219e-08	-0.422387037111672	0.105738626595156	0.151604696434719	-1.00640652396484	0.00046512825818159	0.00964153835178771	-0.643043144117559	0.0499853511403591	0.0912022526827104	-0.398503137709574	0.239201911337216	1	-0.920796810262329	0.0130957974893229	0.0324542405565088
ENSGALG00000041814	ensembl	1	DYNC2H1	protein_coding	NA	15.7819048661735	4.31788579035538	12.0584056889617	4.55386757994888	10.1287716534377	-1.86591484537287	4.21520435442075e-09	2.47808903484976e-07	-0.413820989636039	0.300870230764956	0.371240833664635	-1.77672037170072	4.8951151948646e-07	7.12304096815646e-06	1.44151631055163	0.0022742700721752	0.00527124463722254	0.0683131416634465	0.745274797784237	0.873770452574622	-1.43345139647361	0.00937566038479454	0.0229172784389651	0.265761220185126	0.656882880488601	1	-1.1921810654716	0.00605375811842563	0.0166608674190834
ENSGALG00000041383	ensembl	2	NA	lincRNA	NA	5.38824001255299	30.0576954392574	9.045967672559	58.0385712458322	10.8608443890606	2.4796040379866	4.23996806882177e-09	2.48433862379163e-07	0.707763503872406	0.0198862200497419	0.0346510682032477	3.43694145755642	1.59968784419498e-10	1.92598033734653e-08	-1.77550304304531	1.58745044389704e-06	9.24592574646193e-06	0.93816498293851	0.000237033859826902	0.00649227276518466	2.66177023229865	2.01212133245949e-08	5.4247038009161e-07	-0.257377205172904	0.427680925783854	1	2.51131735982039	6.51891468831709e-11	1.59152058876719e-09
ENSGALG00000014159	ensembl	5	PACSIN2	protein_coding	NA	65.6857103869914	214.260700165513	485.583673292905	279.509932779652	453.473289809014	1.71015929159177	4.26176777162106e-09	2.48881574383904e-07	2.85006908600983	4.52263810545238e-12	4.46708607769334e-10	2.10516140241495	8.90509351097764e-10	6.49517567369149e-08	1.1351168112428	1.72954882436075e-06	9.92880771868495e-06	0.374720694176422	0.0360155638398827	0.147793913802772	-0.811629699342755	0.000306904985520721	0.00127115358988766	0.104799226533824	0.595715201309572	1	-0.848933161732845	0.000162229366933785	0.000710253502356679
ENSGALG00000001805	ensembl	6	MXRA7	protein_coding	NA	18.4310334215221	1.49963953840546	0.263262225809648	2.53171051718052	0.441256951648532	-3.60948102755311	4.35534928940537e-09	2.53504403341614e-07	-6.08787728995122	3.36909088128817e-11	1.65887617678665e-09	-2.8499129385286	2.1703573449706e-06	2.39038480011862e-05	-2.51556131140042	0.000703679448107783	0.00188584804678131	0.741867148801401	0.137313553421604	0.334276607617691	3.20092399867949	0.000249660765757876	0.00107063599426493	-0.705809640703454	0.494919868427665	1	2.69061463734527	0.00137312195544353	0.00459222559604002
ENSGALG00000041353	ensembl	1	TP53INP1	protein_coding	NA	39.6390734491088	9.97558396855651	14.8720010713455	6.53742414979566	16.408814223915	-1.98515267585269	4.37571457314206e-09	2.53849210451126e-07	-1.44439073065312	5.62556048884702e-06	2.66108994275977e-05	-2.58858476377342	1.17134016116391e-08	4.07719155503747e-07	0.531483553992994	0.0520846580542195	0.0816429569535465	-0.62250897713751	0.0293127791942613	0.130400346886679	-1.21456984514854	0.00195158490197021	0.00611683097515165	-0.136723173365913	0.707714649103239	1	-1.07210011675141	0.00315802327555926	0.00951520965680163
ENSGALG00000025884	ensembl	2	NABP1	protein_coding	NA	46.446161998961	206.178657904046	13.9720597885906	211.775119114492	16.8742160171424	2.15248131327574	4.39445330244399e-09	2.54097697863028e-07	-1.77619928077965	1.24000960883348e-06	7.29236831852626e-06	2.203122826155	1.15003633963272e-09	7.57128793185914e-08	-3.9356217291249	9.12134965019707e-11	4.23047715438428e-09	0.0300508230408374	0.867528854324038	0.944579891376839	3.90997015831764	1.20725665954317e-10	1.27072799769161e-08	-0.263454738997144	0.443221677164606	1	3.63541470752248	9.42133144475217e-16	1.15809904990107e-13
ENSGALG00000031663	ensembl	2	SEC11C	protein_coding	NA	20.0726109848801	69.9405652010285	19.3473410868312	62.929989125598	15.161458050833	1.80491838943939	4.51775112982399e-09	2.60370588065725e-07	-0.0905774636368227	0.70154147586472	0.754878554281957	1.66262320594412	2.16937531598069e-07	3.78682018910711e-06	-1.90477227288759	3.70589883966596e-08	4.0995777094807e-07	-0.162514477326747	0.177066463868733	0.389010661402897	1.68706292998199	1.91339662928539e-06	1.92192491140449e-05	0.359174736570368	0.259477341922644	1	2.03032823919836	1.68811787230742e-08	2.08676061599296e-07
ENSGALG00000032298	ensembl	2	NA	lincRNA	NA	5.96175949598015	26.2997356007171	55.8922046576231	38.8613402980916	49.0578544407305	2.14424134026264	4.53499167142463e-09	2.6051007712517e-07	3.1903280939576	2.69909602452912e-11	1.45919425355612e-09	2.72024672518539	2.30577519284407e-08	6.67725145631187e-07	1.04081960225401	3.87247236527672e-05	0.000145449400078705	0.555292194600593	0.0447443301309742	0.169800482522078	-0.532629879482995	0.0587902510823876	0.104438103438728	0.194942731567296	0.395711676273631	1	-0.741799657149097	0.00375939234223691	0.0110266308346138
ENSGALG00000018702	ensembl	5	NA	lincRNA	NA	19.515735071134	3.50840146032547	11.3825405740061	3.91145777361102	11.9302659033406	-2.46875836685835	4.57514881113988e-09	2.61286109461562e-07	-0.800609500676856	0.0337164390541983	0.0549223951158092	-2.3041319503362	1.90863587721249e-08	5.87565699643453e-07	1.65794676521044	0.000630625231017831	0.00170776926680503	0.145193668889007	0.601761634693592	0.779495653332237	-1.57182500827262	0.00280826470846983	0.00831038334099034	-0.0674007413403787	0.920204105998754	1	-1.21151035453238	0.0065514448863276	0.0178351089069021
ENSGALG00000012801	ensembl	4	LY86	protein_coding	NA	749.152039592416	1632.75092001238	309.662109335385	1271.7922848243	320.266026507704	1.12797407390747	4.57822970270571e-09	2.61286109461562e-07	-1.31064352782554	1.43687256733495e-06	8.26483834705948e-06	0.776312903419082	0.000112624881727405	0.000630283403694466	-2.4473028670011	4.80855152898053e-10	1.41109714150951e-08	-0.371367111933501	0.0216791162160491	0.107496616317549	2.02125063186587	1.4502686430806e-07	2.46307460947543e-06	-0.0449004512934286	0.844474054356721	1	1.93691121330336	2.16599291137356e-10	4.54884389439958e-09
ENSGALG00000040360	ensembl	1	DUSP1	protein_coding	NA	1040.52000940831	2731.76159335066	8506.13287171044	3408.02777528885	8085.88531286885	1.39677287376541	4.73911315472109e-09	2.69592657066949e-07	2.99516728772849	3.24058769007255e-11	1.62287892923348e-09	1.72707774945451	5.88294803857217e-09	2.3937606625468e-07	1.59145116340825	1.0112391775649e-08	1.45582000517902e-07	0.309795584903836	0.00850243655156568	0.0602887574438973	-1.33233150942221	1.73277268496739e-06	1.77498125037045e-05	0.0779382496645891	0.718349618166483	1	-1.32336877478212	8.76777850469496e-08	8.98658953676548e-07
ENSGALG00000037138	ensembl	2	NA	protein_coding	NA	1.04892712767965	13.8375468420116	152.836380032959	22.2265162522348	156.900672297874	3.71536273504899	4.77972882392518e-09	2.71026042796635e-07	7.13786051207338	9.88830040513136e-13	1.91007191781757e-10	4.41065617286061	2.1340337726298e-09	1.14365992851484e-07	3.41702959827651	6.89516227114666e-10	1.83363331924684e-08	0.675939380302897	0.0200425505892183	0.102884826506042	-2.79697854218189	7.72911391453225e-08	1.5265434201084e-06	-0.0257710633419459	0.919585452268761	1	-2.99682730252362	9.47624518794411e-14	5.82424608089796e-12
ENSGALG00000015849	ensembl	6	ME1	protein_coding	NA	51.8037928575491	4.32075411295673	3.68447213104677	6.67861546604956	5.03816570703599	-3.57660279792761	4.85657229950682e-09	2.74012750352246e-07	-3.84945721383756	9.47683044441992e-11	3.55483574705026e-09	-2.94403181875654	2.17613286374231e-08	6.41813145618496e-07	-0.279917937202767	0.429294417709038	0.504662261976708	0.615357355008936	0.0827484006728625	0.247372684868636	0.836448908597701	0.034319337390123	0.0669476542718436	-0.447144335956033	0.294340842353412	1	0.603482687920001	0.133635210831212	0.223080696675312
ENSGALG00000011124	ensembl	6	ARHGAP24	protein_coding	NA	20.7785011658737	3.39542580747849	6.61724708182599	9.14163975954614	7.65149880607775	-2.60730386379818	4.86357822903064e-09	2.74012750352246e-07	-1.68691244946178	1.3253508023413e-05	5.58681448526508e-05	-1.17120821598535	4.78131373414802e-05	0.000306502616062785	0.912209822287735	0.0105885325914361	0.0202574255433461	1.41699729000149	3.7158883249737e-05	0.00232077685276698	0.44289150691349	0.186024415188809	0.271538009294558	-0.199405456334387	0.620586265706866	1	0.391072348767016	0.288064477472836	0.407598598166104
ENSGALG00000015286	ensembl	5	SESN1	protein_coding	NA	108.222114238147	21.948427876271	77.4162184982706	27.2706371046018	83.9230946093376	-2.29867772985742	4.90618012173837e-09	2.75529821661077e-07	-0.520678394348496	0.00868565222135079	0.0167078567243274	-1.9771818247212	6.96265728453538e-08	1.56869726902011e-06	1.77113085632797	3.25078371411923e-07	2.43469433859343e-06	0.302022905994959	0.192254859891822	0.407900534360705	-1.52565932416177	5.79417352471865e-06	4.6634607242447e-05	-0.108444630304506	0.661339402530842	1	-1.47937294645344	6.52196653580133e-07	5.34466796113361e-06
ENSGALG00000009096	ensembl	5	NA	protein_coding	NA	28.7247860522009	11.2026584942772	5.64247292620011	5.45633035141063	3.99886578053523	-1.35547977628964	4.95032518815494e-09	2.77123618335629e-07	-2.3872438815054	1.6229150203635e-08	2.00334271263692e-07	-2.38023954761982	9.27430707108067e-10	6.68130203669902e-08	-1.04075011033404	0.000586328587341428	0.0016016292009771	-1.04578207214971	4.95812978945788e-05	0.00275803814680666	-0.0604676346596711	0.856571410885224	0.898485037626236	0.505824234829392	0.248512505223974	1	0.337489155927441	0.45219787830961	0.573922699550178
ENSGALG00000001313	ensembl	6	EIF4H	protein_coding	NA	162.078590324503	338.613987152926	157.205214670215	490.258371032491	173.793548512344	1.06667541621559	4.98413428849196e-09	2.7775451890918e-07	-0.0782093037014897	0.529870056515685	0.599707414424874	1.61055245117626	1.05336549027634e-09	7.30506678675073e-08	-1.15296545355219	2.46851885040644e-08	2.97579403913176e-07	0.523803611630424	8.54091012781967e-05	0.00382990097517383	1.62150294147952	1.07445793463422e-08	3.44650028740883e-07	-0.138949627296951	0.471078094945306	1	1.52155744986403	8.29020891750976e-09	1.10397948751505e-07
ENSGALG00000029673	ensembl	2	TBC1D19	protein_coding	NA	13.8678786993601	2.44943974609856	0.661941557231062	1.59686969181495	1.20041268791383	-2.49383735176467	4.99319763200028e-09	2.7775451890918e-07	-4.40411879667101	1.6662979583108e-08	2.04397665814286e-07	-3.09813443540808	2.49080881012536e-08	7.10770085460773e-07	-1.9178768238427	0.0017084929615986	0.00409879749951961	-0.625088302134225	0.104955440584918	0.285378346862401	1.2493534750113	0.0692158408774019	0.119598550176248	-0.856690619732232	0.305992550920712	1	0.25156386354726	0.749151201277124	0.82506593770205
ENSGALG00000005716	ensembl	5	SBF2	protein_coding	NA	66.9552738951344	139.399114203417	363.555960364016	203.662219029938	354.58824883986	1.06153245263498	5.01400442444377e-09	2.78032081302437e-07	2.40397127316194	1.20434687778009e-12	2.16020504261413e-10	1.61963493821265	3.4900347956877e-10	3.28063270794644e-08	1.33531976067701	5.83394392197935e-09	9.38234823975782e-08	0.537595005786103	0.000277757058193574	0.00707826144497387	-0.850980080013345	4.29610305529743e-05	0.000240806439751334	0.0438089444048078	0.80976430021452	1	-0.875784020068918	6.63447166560054e-05	0.000320650929166693
ENSGALG00000004416	ensembl	5	TTC19	protein_coding	NA	12.6902155522247	38.2301485868172	89.3038760167532	55.5216741464654	86.3317638635649	1.593404102876	5.06961653562017e-09	2.79353352549001e-07	2.77481384556027	6.18137606923397e-12	5.47469971778108e-10	2.14361669455401	1.31694371827038e-09	8.23816251948641e-08	1.17532444880538	1.2197468967885e-06	7.43178889142051e-06	0.530129093502359	0.00699744115653622	0.0536653667755644	-0.699662938089096	0.00247003264771778	0.00746206340075524	0.0553955615712874	0.791375228265451	1	-0.848845220949476	0.00053460827126472	0.00202756777486219
ENSGALG00000031588	ensembl	1	NA	protein_coding	NA	23.6164272016303	57.2659871325824	82.0639467069666	57.648747497741	81.5506893497301	1.28119853740352	5.06253968329554e-09	2.79353352549001e-07	1.75831773051094	1.32972111626838e-08	1.69868007134924e-07	1.30240660495727	1.85222282776458e-08	5.7753190557485e-07	0.469592493510966	0.0170336338637484	0.0306497303774153	0.000609203553140998	0.996744227174467	1	-0.520997975429425	0.0235939917113834	0.0490725269565655	0.0154894578180087	0.948196597735902	1	-0.594174265215115	0.00932608030664061	0.0242326444390434
ENSGALG00000026077	ensembl	2	ALDOC	protein_coding	NA	52.0501396427348	234.047246298414	258.644165911467	287.236377134436	229.926413292878	2.17135815138251	5.1287740372777e-09	2.81570724032903e-07	2.27410958915357	6.54232440987842e-09	9.45731730895089e-08	2.47727325882293	1.70149470066356e-09	9.67924720008548e-08	0.0970567689229201	0.536878050721312	0.605689132634569	0.285919015864432	0.0482392597123876	0.177991122423247	0.137690165657083	0.397116244465836	0.49949977425549	0.174409039248073	0.419273798153729	1	0.321125423848188	0.107009564167961	0.186849520109707
ENSGALG00000007555	ensembl	6	CCND1	protein_coding	NA	71.6094484667194	8.5579415947013	10.9687102582919	16.6764296959262	11.9795276537331	-3.0587853016139	5.14189341304824e-09	2.81570724032903e-07	-2.74678848419886	9.38334809243739e-08	8.4117764871577e-07	-2.09092840231918	2.43441345214849e-07	4.11067431910337e-06	0.303867703923742	0.369900459911784	0.445441548559932	0.948853141785276	0.00364286344750379	0.0367389944230536	0.581323199591244	0.110264396658849	0.176234548506023	-0.12158178127404	0.758252062978654	1	0.583719228338184	0.078887278835999	0.145552701519806
ENSGALG00000001462	ensembl	5	ADORA3	protein_coding	NA	10.0402978130336	34.6689700180452	369.989351375389	39.6718766668879	367.041118711889	1.78863693908336	5.16137547884006e-09	2.81759807972207e-07	5.16579833507002	9.45547337014998e-13	1.88873080568746e-10	1.99239734483615	4.49364346728843e-08	1.11724561340871e-06	3.36966601843214	1.31608224481893e-11	1.11450954251283e-09	0.183852946828617	0.211124237314961	0.433392717916896	-3.23574720583864	1.27658886233655e-09	7.39662359082027e-08	0.0165480728130259	0.951041268262554	1	-3.08763880009423	9.04025333609546e-14	5.59540750499599e-12
ENSGALG00000032803	ensembl	1	NA	protein_coding	NA	25.3215161270059	110.413088478263	224.266967940454	278.594817611082	252.619693711001	2.12856463132655	5.24959164627607e-09	2.84495129998291e-07	3.10489406168907	2.06258543164985e-09	3.77667986641052e-08	3.47244292676605	5.91214019336392e-11	9.3624865152208e-09	0.972171447879926	0.000296793436816531	0.000875929320409835	1.32431498637792	5.76025814281971e-07	0.000330950918884226	0.296760780645401	0.227436237463646	0.319625374331306	-0.168323980559159	0.523229706742319	1	0.188859149310933	0.327686632449055	0.449773555943187
ENSGALG00000036873	ensembl	1	SIK2	protein_coding	NA	115.750373769018	54.890006141015	53.5590505782327	48.3081147033409	54.7466195151952	-1.07396878483212	5.25969549503555e-09	2.84495129998291e-07	-1.14233779623312	0.000313664360802845	0.000892455832663065	-1.24757858156588	9.84998675391967e-09	3.59217981660581e-07	-0.0756812994619908	0.75934883419758	0.80466806170274	-0.194041101339089	0.0873720255509433	0.255293216146181	-0.175775907091099	0.546253789555069	0.641619658113479	-0.0222363524221739	0.952147024617514	1	-0.150468365448823	0.536339546764047	0.650415767714275
ENSGALG00000015355	ensembl	6	CD47	protein_coding	NA	753.78408399438	1695.19010810021	2483.19660213138	1760.60381264228	2240.53212958843	1.17343761039397	5.26003625267064e-09	2.84495129998291e-07	1.6831283021229	1.74742784918223e-08	2.11836460227071e-07	1.23988613403904	4.25745879735429e-07	6.39056912145615e-06	0.502257739812973	0.0067366457596835	0.0136176857043328	0.0461741993658194	0.762098620937232	0.884469137649192	-0.506166949930942	0.0288191658259549	0.0579681081231989	0.155140874625448	0.526919757441937	1	-0.509464420526226	0.00989592592559575	0.0255059510146807
ENSGALG00000032422	ensembl	2	NA	lincRNA	NA	35.5214870450152	115.648282472692	207.281515772089	155.204498830505	217.912767229723	1.70769293763634	5.52610364972988e-09	2.9796886489249e-07	2.50552884750548	2.02205243772722e-09	3.72184688485541e-08	2.14396315941603	1.0762949634198e-08	3.79901864799061e-07	0.79168916924908	0.00042365544546894	0.00120035709549533	0.415684199180003	0.0226216430373381	0.110504459230924	-0.430061041304559	0.0806879341298706	0.136024983805013	-0.0653912948906687	0.782801488178983	1	-0.619218232901888	0.00457668689354835	0.0130726360440027
ENSGALG00000016602	ensembl	4	NA	protein_coding	NA	33.906078340479	5.40707153123625	5.16577468246218	7.906514073437	4.07056352864902	-2.64338123393361	5.60488068303101e-09	3.0129233225174e-07	-2.74587781273912	3.05472402856292e-07	2.21517900058082e-06	-2.08527340110911	5.06998205620034e-08	1.23264377017828e-06	-0.111891050697924	0.761593367271743	0.806608917870862	0.538698362010136	0.0562536085305691	0.196121926901829	0.591754787202072	0.144573689603614	0.220802703952673	0.346575185646936	0.499247460883862	1	0.904108949760906	0.0504244011045464	0.101182662399055
ENSGALG00000007606	ensembl	5	PGAM1	protein_coding	NA	65.6382897997661	220.926430538934	227.404682141044	218.021034919222	226.416347192374	1.75437930550402	5.64610370291229e-09	3.02582960029855e-07	1.75674353668442	3.08663307843921e-07	2.23555155553376e-06	1.74322276956681	2.70979773945538e-06	2.8522649499489e-05	-0.00572823218794545	0.977659346284853	0.982746954251453	-0.0310330537442767	0.894376930282872	0.957473494442927	-0.0831664280823625	0.760668819184405	0.825067043294056	0.00870643743811706	0.977019743385335	1	-0.0433096460035357	0.851460120371804	0.903056449485604
ENSGALG00000015025	ensembl	5	VANGL1	protein_coding	NA	11.3146417864753	29.2113345902277	74.4910742917713	34.5151465539141	71.6391887131998	1.37200970660827	5.69393731120568e-09	3.02784738263518e-07	2.68175236505222	2.05767954001293e-11	1.2328416690515e-09	1.62375541351583	6.23065693677901e-09	2.50051341631739e-07	1.3023813027354	4.52782985513544e-07	3.20928198361172e-06	0.2314305487879	0.121246114675716	0.310939991971512	-1.12239096830973	3.19331755222152e-05	0.000188426102493957	0.0624947696745521	0.773182808863343	1	-1.19653464057892	1.11322755027764e-05	6.50542349693495e-05
ENSGALG00000003959	ensembl	4	AP1M1	protein_coding	NA	52.6468974279078	102.016470705726	69.955314594282	91.6338099865727	64.9143243113674	0.957561694465131	5.70154445131553e-09	3.02784738263518e-07	0.374619112330066	0.0233410718539169	0.0398223198144377	0.813190124853986	7.39483602766355e-07	9.97593458896929e-06	-0.590345676458272	0.000972715387772552	0.00250049591785111	-0.164530917584505	0.102980109416011	0.282444420517235	0.370490401604422	0.0545097492547095	0.0979526040072872	0.115552207021522	0.611547709486479	1	0.448822254735734	0.0404543392430877	0.0842443283041103
ENSGALG00000014683	ensembl	5	PEX5	protein_coding	NA	17.3734448373381	6.20038271283566	1.97132301894737	7.23089924281742	4.12476380803661	-1.48279123135602	5.70126560621432e-09	3.02784738263518e-07	-3.17305064052899	1.59483437601269e-09	3.06382499033346e-08	-1.25475970107811	0.000191607579331264	0.000987127206765815	-1.699273169671	2.11558950609654e-05	8.62826736384337e-05	0.208889585792712	0.427709871424466	0.649546158276027	1.84684296675411	0.00030459364241724	0.00126369883180192	-1.05877169774517	0.0322277700960441	1	0.738324153088189	0.0868276780685846	0.157471868966014
ENSGALG00000046187	ensembl	1	PARP12	protein_coding	NA	45.8731269387609	129.196125860324	132.429711124601	156.675842172291	126.16309219618	1.49631906719308	5.77400392736792e-09	3.05709159744799e-07	1.49209176697761	6.49161041521501e-08	6.23890256307543e-07	1.7854347071768	1.24606194483005e-09	7.87887657058365e-08	-0.0117134950892149	0.93571303069238	0.950090321944932	0.268773953091924	0.0384252574481109	0.154001964024862	0.226692282446097	0.164747410195231	0.24556346785481	0.0778398420880478	0.700254453169746	1	0.279633420740126	0.16379285771031	0.262624359466554
ENSGALG00000034493	ensembl	1	DCLK3	protein_coding	NA	258.304582340032	46.1775242867114	6.69031638197725	29.3349700338078	7.73187117883149	-2.48113945215562	6.05369598836138e-09	3.19555159409659e-07	-5.30665277615007	8.22315186304683e-13	1.80683204310797e-10	-3.12804432476313	6.786390644097e-10	5.39564875501419e-08	-2.8337899742416	6.70040957392785e-08	6.6131274278778e-07	-0.665972810480922	0.0323453634076957	0.138943698934643	2.10964478742223	5.41610149143619e-06	4.4055637212617e-05	-0.194737930536491	0.622520070960813	1	1.90225284853513	0.000122350318447236	0.000553299176142403
ENSGALG00000013356	ensembl	6	IKBKE	protein_coding	NA	61.7174076071403	193.998436738624	690.176219057952	243.885224283889	595.046643387233	1.6559472723791	6.10189365225151e-09	3.21134989878075e-07	3.44541539923354	1.05469684497663e-11	7.84687997559092e-10	1.99905641276048	1.2988027658168e-07	2.51159021094914e-06	1.78421483655542	1.39318397684345e-07	1.20686888824388e-06	0.322375422064841	0.18224249466828	0.394726383374447	-1.50930393790392	4.98169415917969e-05	0.000272373934463641	0.217649016918261	0.395888401858481	1	-1.52096525693156	8.02467431344496e-06	4.91918919371427e-05
ENSGALG00000033789	ensembl	2	HSP90B1	protein_coding	NA	777.564850742901	3251.23361466157	375.041351822967	2692.71302979783	369.815598321182	2.06603442013265	6.18906335313168e-09	3.24750315287608e-07	-1.09098000828079	0.000849052094389329	0.00214928538524995	1.8058711734053	7.72015399954568e-08	1.694331819198e-06	-3.16276348608374	9.83052337653969e-09	1.42340148198365e-07	-0.28067316030551	0.140011647562204	0.338244116871951	2.83631933380612	6.00661030547596e-08	1.25752383717894e-06	0.0260801193514233	0.938445158629596	1	2.87690235715154	7.285083721964e-15	6.7755133155917e-13
ENSGALG00000040276	ensembl	1	RUNX2	protein_coding	NA	10.4753746911755	1.84208090388815	6.15460355095633	2.74260959592896	10.0434745808564	-2.50112985621136	6.26432331762546e-09	3.2772105737268e-07	-0.801243330106123	0.00952466969896691	0.0181038758616393	-1.91658544901672	5.11418849348154e-07	7.37466819839365e-06	1.68851263336169	7.67008916652279e-05	0.000265769421188917	0.56353196535557	0.052058476951503	0.186807652229644	-1.17900446977445	0.0046670636422581	0.0127605606942935	-0.702363973272857	0.0941019070287455	1	-1.89701121975039	0.00011555687265375	0.00052596030748514
ENSGALG00000025819	ensembl	3	UQCRFS1	protein_coding	NA	25.4974902483772	54.9659111494313	9.75647401533475	58.2333653414766	12.7075070582584	1.11234070912281	6.34452045330115e-09	3.30931692961803e-07	-1.42334997476318	1.2413724636144e-06	7.29434798668761e-06	1.20310469334389	2.5874793781845e-05	0.000184663875394751	-2.54456845404226	1.1688862154956e-10	5.0607590876802e-09	0.0712845798390623	0.709376941568225	0.853255599332476	2.55375844491005	9.6642605972575e-08	1.82468714047897e-06	-0.378486031111992	0.297536105488762	1	2.31643773043332	4.40746660537844e-09	6.42941477089976e-08
ENSGALG00000009050	ensembl	6	CAPN3	protein_coding	NA	91.6053557354456	337.59901576016	588.064487898428	483.612656485517	602.430954888289	1.88581539787241	6.46052404518091e-09	3.35985478302337e-07	2.64623132724887	4.40660769576724e-10	1.11935476988723e-08	2.41523182730621	1.52693382940479e-09	9.09845520450083e-08	0.754595996195266	0.000151897850075564	0.000484496535769964	0.509339750562214	0.00218913940807394	0.0266118205498781	-0.299676691779648	0.110824781588787	0.176905013691219	-0.0275528043005036	0.895633314153427	1	-0.441746514942586	0.0279815685520036	0.0618458458452306
ENSGALG00000039428	ensembl	2	NA	lincRNA	NA	39.8161897125921	4.20181550806347	1.5177963668141	6.59382536324807	1.42861150383752	-3.24289302089524	6.52351330914445e-09	3.38260521970918e-07	-4.73955793614917	2.85414258225854e-09	4.88511375958526e-08	-2.58070191516975	3.43050204156445e-07	5.37445319845098e-06	-1.51270380788762	0.00187097132981495	0.00444434700802744	0.641046721727829	0.0300562130217053	0.132479466523454	2.10004662592245	0.000264312521558702	0.00112197186765488	0.0938949498395602	0.881280401004413	1	2.17021011209124	8.90185764448636e-05	0.000415498814856031
ENSGALG00000013034	ensembl	5	CECR2	protein_coding	NA	12.826931730637	2.10184419936261	29.520467257522	2.09101267325477	29.0686388415706	-2.60465732591575	6.55841760724281e-09	3.39070190294453e-07	1.16283090007217	9.0044298053605e-06	4.00505736636202e-05	-2.60210629066976	2.73125619651198e-07	4.50766171998468e-06	3.76275002584725	2.49330904657947e-10	8.86818609463987e-09	-0.0184324900251193	0.959869767685109	0.990558562506018	-3.83633338437688	8.79564606197778e-09	2.99631524181096e-07	0.0301429129695047	0.904091595572556	1	-4.08591522697999	1.84614996599329e-11	5.31993837741478e-10
ENSGALG00000006407	ensembl	5	NA	protein_coding	NA	4.17508281036827	14.1221303470656	50.1688700448247	23.3232841744088	47.1537689192237	1.7618553024905	6.57867314165745e-09	3.3911998968931e-07	3.54516751827426	4.22014146666891e-11	1.95601846906955e-09	2.49753859316706	1.3585859889295e-08	4.56619971575578e-07	1.77700415892869	1.25838152944745e-07	1.11154927259434e-06	0.715410802650015	0.00269296434851419	0.0304613431905936	-1.11533119270828	0.000944207771583799	0.00329638216661371	0.0979073176027062	0.727318277233437	1	-1.13204246231296	8.8232774473635e-05	0.000412159370102991
ENSGALG00000000619	ensembl	5	ANGPTL4	protein_coding	NA	0.15225959644282	33.824922440109	0.503211909362755	90.3175809299652	0.671390763814318	7.73125502178203	6.65544632442949e-09	3.4207437278018e-07	1.65009926527171	0.0596909286115804	0.0907888849298573	9.15406244687512	2.78670902489787e-10	2.86460650524297e-08	-6.09303407265953	2.86826479880176e-11	1.86734661604953e-09	1.40820396431505	0.00053390882608193	0.0106406455157235	7.44717208959912	3.450407650534e-14	8.66446652586952e-11	-0.411936443837986	0.625474368082625	1	7.16173419013353	5.91733355486014e-08	6.33850635145226e-07
ENSGALG00000002277	ensembl	5	NA	protein_coding	NA	106.671770164966	37.2292565808484	105.192139876174	40.6027642842453	104.410520792592	-1.51440701557976	6.69037143251611e-09	3.42866906824397e-07	-0.0530822689668429	0.732857421551151	0.781874712067621	-1.37804898871507	6.10430775483997e-08	1.42121220814009e-06	1.45215879839813	1.30952896236767e-06	7.87509411580531e-06	0.115647895538514	0.52428270769506	0.722924492929383	-1.3925367497099	1.35003063818592e-05	9.24458066148506e-05	0.0237524400994918	0.928340919704799	1	-1.50782625493252	4.38915678950621e-07	3.77458894549609e-06
ENSGALG00000030084	ensembl	1	EXOSC7	protein_coding	NA	8.32638856898171	22.5889930491292	13.5964829118898	15.0393799290234	13.6435771048404	1.44222117108198	6.75596484791891e-09	3.45221947955577e-07	0.672155878299952	0.00448580254731336	0.00934812533214869	0.86429260561893	0.00041748672793349	0.00189089969173277	-0.778888600779541	0.000708394388055517	0.00189530541145204	-0.597941125485944	0.00462810816514091	0.0426160906720788	0.124521842117287	0.632087522352067	0.718836643703543	-0.000471952488841414	0.998728950624061	1	0.100579453041827	0.74628294589899	0.822713177987611
ENSGALG00000010813	ensembl	6	GOLGA5	protein_coding	NA	22.3886886098443	49.5908582873825	25.4967811266893	48.7127701323837	27.5443868171013	1.15064481051382	6.79199772186498e-09	3.46057205666501e-07	0.154049680348708	0.416391566702894	0.490341727038485	1.13596314140804	2.84770646691684e-07	4.66079928076948e-06	-1.0036436913255	7.65352810497018e-05	0.000265247864805138	-0.0349374286122949	0.806284896985204	0.911901431595354	0.919224408645312	0.0010233360844781	0.0035262599073866	-0.103130247274637	0.703149340225316	1	0.801416548642168	0.00211586189752454	0.00669172731822351
ENSGALG00000035057	ensembl	2	SLC35B1	protein_coding	NA	28.0386979159838	85.774531455659	14.3535425818566	71.8283226555853	16.9442558675786	1.61526611773766	6.83808587986214e-09	3.47398478601783e-07	-0.994131915331325	0.00333656498511954	0.00720163793079952	1.37084687210273	3.8628442148872e-07	5.90444135732932e-06	-2.61774748804227	7.99975091841302e-08	7.65336688574491e-07	-0.265098846104339	0.0391354465339774	0.155991582579196	2.29580559190026	1.93017605784092e-06	1.9365659100872e-05	-0.230175385975801	0.566366110985787	1	2.08352659159176	1.53482855994727e-08	1.91070937866523e-07
ENSGALG00000007522	ensembl	5	ABCC3	protein_coding	NA	169.868258119062	81.3972690543744	22.8617077345352	55.856804765577	17.6030762281533	-1.05791071457131	6.86060573223598e-09	3.47538119773038e-07	-2.92956183255295	2.39141146487293e-12	2.96029793869975e-10	-1.59039931299479	1.67741837485918e-09	9.6139916834543e-08	-1.87985657692183	1.60160355991104e-09	3.46711667193551e-08	-0.552734510945447	0.000307893095901039	0.00752732244749439	1.27015012185275	7.1484778572328e-06	5.53063132810027e-05	0.386743347799275	0.148979705574067	1	1.54572142053924	9.21323079176644e-07	7.29176816108377e-06
ENSGALG00000009480	ensembl	5	NA	protein_coding	NA	319.147260612557	104.083999159263	6.69592976679397	93.261764757332	5.47787553270139	-1.61317286534383	6.9306841636416e-09	3.48078760652834e-07	-5.61179743223997	2.67511609603821e-11	1.45133304741233e-09	-1.76110696852198	3.98564839153404e-09	1.81647554183418e-07	-4.00834626612587	1.50961402884662e-09	3.32948499360927e-08	-0.167897807183849	0.236521579304077	0.459662663274747	3.77872374366346	1.06607087148205e-08	3.43900913541359e-07	0.299651667298325	0.554493952982763	1	4.19355780040278	1.31996572998419e-11	3.98990115514741e-10
ENSGALG00000002210	ensembl	5	PPIB	protein_coding	NA	36.6762763980202	81.6238290565491	8.39360951909929	59.2130638749206	8.70335266210866	1.15724083885068	6.91481659554999e-09	3.48078760652834e-07	-2.16240169982182	6.36189522849128e-10	1.4890904845094e-08	0.704145838070418	6.15754570950086e-05	0.000378933444408158	-3.32887338560804	5.1428298514837e-13	1.68558047871505e-10	-0.473276245004593	0.00166979095533732	0.0222192168152304	2.79865509322364	3.43915497931473e-10	2.78897715039923e-08	-0.0556243362435168	0.880857288949999	1	2.84585785070226	2.84796542564902e-11	7.80991205180319e-10
ENSGALG00000009063	ensembl	5	NA	protein_coding	NA	71.0277807664589	19.5805520740482	10.9388986980516	39.0233695572544	10.5329353364303	-1.85543820451132	6.90296518739909e-09	3.48078760652834e-07	-2.73920414656871	9.55337136130719e-08	8.50704973602117e-07	-0.848070779588009	0.000497753210406626	0.00219505919029796	-0.888446669045907	0.00816301933946561	0.0161133693373528	0.986509079897779	0.000196428466969757	0.00585223659727864	1.82061189185685	7.30509187271106e-05	0.00037306480226181	0.0655705961288424	0.905857989593578	1	1.99617363870836	0.0405570954102276	0.0844383066588868
ENSGALG00000001933	ensembl	4	CORO2A	protein_coding	NA	0.30484999713548	23.6122284067542	18.3990574767305	59.8835605204255	17.9930190302262	6.26059386425951	7.01390593477777e-09	3.50256927617965e-07	5.85823798366392	9.6842597118267e-10	2.06840725655516e-08	7.61400257397539	8.35676587653227e-10	6.2082352986767e-08	-0.40617344749455	0.142247048613927	0.196157419042567	1.33469946247185	0.00124593968424111	0.0182110176759196	1.68901494520162	2.68266985454623e-06	2.54073118013004e-05	0.0403994393956373	0.874702678192128	1	1.73956184999597	8.40710523550036e-08	8.65729911128443e-07
ENSGALG00000015051	ensembl	5	CDK19	protein_coding	NA	40.4628957483455	13.5986022324469	27.825664204268	10.8252804958406	30.782677401195	-1.56843035963238	6.99764061697094e-09	3.50256927617965e-07	-0.576530759043001	0.00180582980913211	0.00419934864200613	-1.88925883374328	2.28907746904938e-08	6.66182181307119e-07	0.983405237542908	0.000145393680425903	0.000466033937732771	-0.3406091649764	0.131485326106721	0.325070191603929	-1.3823622042488	5.21103266502761e-05	0.000282021221615985	-0.137868551593305	0.598802570949093	1	-1.57679915617032	1.74395758157654e-05	9.76594022585296e-05
ENSGALG00000009553	ensembl	6	SMC4	protein_coding	NA	47.6079771631656	12.2512994810534	21.5045603708441	11.2060969659288	22.5872037978393	-1.95477188013659	7.05988245212683e-09	3.51554146582112e-07	-1.18168182377409	1.74172760654524e-05	7.06905746198388e-05	-2.07247319331224	3.41175259339133e-09	1.64306265990775e-07	0.762920590374168	0.00512769948875532	0.0107010212054305	-0.138038839784848	0.520978030998536	0.721423651244073	-0.957550699179538	0.0018379423591368	0.00581067460232135	-0.0602049118024921	0.84026415556111	1	-0.996604670268653	0.00202592324522098	0.00644671955186359
ENSGALG00000030380	ensembl	1	NA	protein_coding	NA	27.2471423280072	916.767668382647	1867.31998779484	1386.68059130371	1635.22418580141	5.07756809851403	7.35373238861905e-09	3.65152282280072e-07	6.05875309805958	2.09070812886949e-11	1.23915951819892e-09	5.68535146180903	2.2146203751216e-09	1.17142055761885e-07	0.980520353980999	0.000470155892469615	0.00131766586062355	0.587736702202319	0.0164656453763568	0.0920870748033426	-0.440783923287143	0.033488155104484	0.0656687628766868	0.193790782660002	0.404521124913193	1	-0.370305632497888	0.0577079090383157	0.112695210451562
ENSGALG00000003521	ensembl	6	TPM1	protein_coding	NA	66.0879100955749	214.869007720766	370.794178305284	230.516189348971	323.90502188796	1.70430521835294	7.39356874813784e-09	3.66096201281033e-07	2.44974981279877	1.94403305958533e-09	3.60466383137036e-08	1.81599578263691	2.82015121429141e-09	1.41636051556612e-07	0.739665182135023	0.00102889129182297	0.00262837540003839	0.091913587754926	0.501834300222331	0.708977216453091	-0.697923330123898	0.00238903796047515	0.00725544389585905	0.1994499675662	0.427490401144672	1	-0.514523985213884	0.0126273158134945	0.0314217097069092
ENSGALG00000043064	ensembl	1	NA	protein_coding	NA	158.486013209093	1714.73947053212	3127.71196400197	4958.24989622841	3779.6167403321	3.43985170154588	7.46345354364899e-09	3.67486236387288e-07	4.26663642690726	2.2202620633956e-10	6.59252813350807e-09	4.97880147935212	1.68645300770175e-08	5.42335541992676e-07	0.819962969885971	0.000482788331379444	0.00134834021115155	1.51993878445126	1.40579647609459e-05	0.00130058370825214	0.643663869302456	0.0227263071590769	0.0475688291548289	-0.273122497403526	0.31205269787796	1	0.467694792341745	0.025046220729759	0.0563700732644501
ENSGALG00000010809	ensembl	6	BZW2	protein_coding	NA	179.390338182967	421.271499732041	269.049180883184	387.254915544387	248.779177751689	1.23613841860807	7.45931140287929e-09	3.67486236387288e-07	0.549182170767251	0.000636513512260048	0.00166534189974192	1.12545233579803	3.39603886073658e-07	5.33472485201319e-06	-0.69642581629326	0.000111073940987998	0.00036831875772251	-0.131031811084399	0.330502921888077	0.562126788674274	0.510727268139752	0.00689685877582674	0.0177294594838788	0.117992092654605	0.547496944697038	1	0.475369303604137	0.0168049937510884	0.0400648555752926
ENSGALG00000008970	ensembl	4	NA	protein_coding	NA	923.483067727669	1962.90578078059	1675.59270564907	1682.68232282338	1637.0876945212	1.09143613157609	7.56152575719298e-09	3.71275138994241e-07	0.823952651088089	7.33006634830166e-05	0.000247593978229144	0.879963555844955	8.23957449349802e-07	1.08409611112805e-05	-0.27580075069462	0.103112637648582	0.148359890028085	-0.231527333515127	0.0618009009119126	0.207514085239656	-0.00603601256246542	0.973585866861026	0.983545538372593	0.0385856317047847	0.861116618118929	1	-0.0666864376633622	0.71823343904299	0.801130965957177
ENSGALG00000015615	ensembl	6	DOK7	protein_coding	NA	2.84254362156299	0	0.0941628474139374	0.0182751779342811	0.0594466591259498	-9.98979621253675	7.68995917009917e-09	3.75483617477786e-07	-4.75083514154665	0.000138198981668095	0.000433332447335314	-7.01109732114172	1.95805004031198e-08	5.97439025193845e-07	4.87697290395633	0.0211668921218091	0.0370110046470864	2.84736098767866	0.0693745712662566	0.222044103007695	-2.22411580872109	0.202096836471046	0.290257226202145	0.681560980650225	0.703178974346531	1	-2.25678305238939	0.347913484528853	0.470686002543537
ENSGALG00000005249	ensembl	5	BICD2	protein_coding	NA	197.333684338089	106.957323091257	373.478569139634	110.767033013514	383.117688987277	-0.879838923617598	7.67462712174403e-09	3.75483617477786e-07	0.885218150695379	3.60411581773055e-06	1.81371737314823e-05	-0.819464905388553	2.17427510131397e-06	2.3932002336191e-05	1.75744608094754	4.50493248610206e-10	1.34902390529305e-08	0.0403594059801814	0.708744450234724	0.852899975780515	-1.77054774171974	2.56709242993236e-08	6.57838977078326e-07	-0.0325395908916408	0.874889294230041	1	-1.85927469927027	2.72545184825472e-10	5.59019750158943e-09
ENSGALG00000026653	ensembl	2	ARL9	protein_coding	NA	21.1482197789317	74.3830465730129	175.641400025466	122.18010967779	179.988554328504	1.81734759423807	7.75861932735716e-09	3.76743123028409e-07	3.01578384926879	2.26581556924206e-09	4.08380570984567e-08	2.54413318251712	8.7197756338615e-11	1.29587076731363e-08	1.1917705691909	0.000102121891973501	0.000341988686818479	0.706936247046673	0.000253865409467705	0.00681551002256504	-0.534110511797214	0.0449309517688972	0.0837003253702495	-0.0322204821577178	0.914008116162829	1	-0.639089052638763	0.00413760473496519	0.0119863712953156
ENSGALG00000021271	ensembl	4	MPZL3	protein_coding	NA	14.7154785745804	2.39700666194768	1.4928908354395	2.92786591681591	2.10128859084099	-2.61240529864849	7.75600297571133e-09	3.76743123028409e-07	-3.33602848256857	2.79601726448229e-09	4.83934743525208e-08	-2.31178287343067	8.65565827817888e-07	1.12954091472775e-05	-0.73276922409281	0.0641024623557524	0.0978458738528495	0.279944839988705	0.411612429907628	0.636114030274864	0.955626811236468	0.0494569525478439	0.0904446849652518	-0.482550545721546	0.420545119103942	1	0.443668654327797	0.479154635247912	0.597982263286318
ENSGALG00000045776	ensembl	1	CPN2	protein_coding	NA	26.6337923636627	3.75496847874953	8.13930455481231	5.26063896059765	5.95129317616027	-2.82103126226814	7.85478870407878e-09	3.7984285646875e-07	-1.74630139241793	0.000175039124677	0.000532509126613413	-2.32513191754783	9.27313843875046e-09	3.41010936143003e-07	1.06183608282765	0.0189677435095344	0.0335968354907895	0.475442091973741	0.108517746321211	0.290806063271283	-0.65067980233755	0.145199656462894	0.221517059651515	0.457860960085895	0.360667908275164	1	-0.147605218047959	0.720973194446247	0.803173002850379
ENSGALG00000023689	ensembl	3	ASS1	protein_coding	NA	324.448393012711	897.879118465745	7.83640226980948	737.241210124637	5.07888710589318	1.47230560846187	7.88036893191568e-09	3.7984285646875e-07	-5.40661539088061	5.90311435696192e-16	5.18824720833383e-12	1.19778392868127	1.43914638725712e-07	2.72600379258681e-06	-6.88715790618349	2.33952318084798e-16	4.11241384729457e-12	-0.294539952407951	0.0607435022954431	0.205454932335828	6.53714735091354	6.0231150155446e-16	1.05874315743243e-11	0.628029151923866	0.0838651535337405	1	7.24950266678584	9.58685657665544e-23	5.4966556535811e-19
ENSGALG00000017706	ensembl	4	NA	protein_coding	NA	40.7332035739896	13.082942612553	11.7368601723498	14.6876020455474	11.4050082266605	-1.63474295403387	7.88728197810297e-09	3.7984285646875e-07	-1.83023622421778	6.07163334933091e-07	3.95432274970503e-06	-1.45637753087169	1.51674103131311e-07	2.85147313886864e-06	-0.201990945444151	0.402336559523856	0.47801771161273	0.157506495451385	0.34994963567358	0.578847717687983	0.306737074347495	0.271186490732266	0.369442465635261	0.0503150956334649	0.883170800454788	1	0.28189676420284	0.389944395866777	0.512495936993352
ENSGALG00000007330	ensembl	6	NA	protein_coding	NA	40.3929029857963	106.321324388649	97.6587964516692	223.542868402591	109.204612111573	1.39931949602055	7.95588402407561e-09	3.81844823632201e-07	1.23503450284324	1.07151452693998e-07	9.29668428161447e-07	2.48119606906508	1.73199587890355e-11	4.05933647458221e-09	-0.168410964452618	0.235580836399306	0.303484055861267	1.06212576315848	2.72319547034785e-06	0.000568684186615533	1.17748473736129	1.75585077786789e-06	1.79235452806979e-05	-0.155094897424051	0.488544727134515	1	1.13047652656465	7.26997101388734e-06	4.50604902969364e-05
ENSGALG00000013033	ensembl	6	NA	protein_coding	NA	9.50783023061068	805.168511422058	55.3988387882811	1698.17984385064	62.8180801283876	6.40877095972173	7.97229777409362e-09	3.81844823632201e-07	2.50130968412241	4.85765642912622e-05	0.00017302509566602	7.49565638752499	2.41185625088262e-08	6.9387249063854e-07	-3.90748095534932	1.35403907900804e-09	3.05144858087223e-08	1.06662697492818	9.50541334439645e-06	0.00109206637756733	4.92769231172335	7.68214079389459e-11	9.2490870462383e-09	-0.181330401231025	0.587092900481545	1	4.79590900619408	2.93266333204024e-19	1.47079268016471e-16
ENSGALG00000033981	ensembl	2	NA	lincRNA	NA	10.3889723749754	2.14618495297753	1.1621384697207	1.30144302472671	1.07410637783567	-2.27110798047871	8.07035256852709e-09	3.85490916982525e-07	-3.20273854157552	1.40892022879421e-06	8.12223052154975e-06	-2.98344928257589	5.80353475696192e-08	1.36932260346143e-06	-0.938754797931008	0.0634939828094923	0.0970603730607232	-0.731698590807035	0.0430119190197617	0.165803401870476	0.140879433597583	0.822437530756581	0.873755640163925	0.122931564822253	0.867066312535155	1	0.472729693769334	0.526139263774136	0.641320017933691
ENSGALG00000001117	ensembl	5	PFKFB2	protein_coding	NA	16.4813922463752	75.6764546189544	11.1532499637105	149.878082865643	11.5353990565884	2.20236156222969	8.12476862206186e-09	3.87038435876974e-07	-0.593999232674067	0.0386262235399876	0.0620077677438577	3.20000560581168	2.86973835996073e-11	5.60491787682108e-09	-2.79921073919292	8.51188651973923e-08	8.04112208271758e-07	0.977595285602886	0.000926246308005227	0.0149372088092806	3.72579301039401	4.11694599561136e-09	1.70678482808624e-07	-0.0414586831835086	0.917957233534127	1	3.61477237096446	4.27561846575819e-07	3.68958376981333e-06
ENSGALG00000010840	ensembl	5	SNX13	protein_coding	NA	80.6330698312446	39.2686258028933	33.5646611687987	38.2095559258514	33.7975811850996	-1.03500468824237	8.27140285938126e-09	3.92958701249199e-07	-1.29848404031942	1.95936349951044e-07	1.53688940626482e-06	-1.0628998371529	7.81738521110997e-07	1.04180437635247e-05	-0.271686734915878	0.0811370058829659	0.120153857574623	-0.0485667999976722	0.695038602979997	0.844267055710205	0.169297555476425	0.398492630900502	0.500586254982421	0.000212977325285609	0.999269437485618	1	0.0745455244692736	0.759125173556914	0.833108715788439
ENSGALG00000017327	ensembl	3	P2RY6	protein_coding	NA	327.674558020805	66.6474603688948	40.9348776079452	71.6133744184309	44.7591205270138	-2.29520627818112	8.39942753478108e-09	3.95892074145032e-07	-3.03761291845633	3.26774502011251e-09	5.45493086073482e-08	-2.18041941259861	1.34066339415095e-09	8.32727248847542e-08	-0.75182300508731	0.0179549419624462	0.0320580974927251	0.0940647526694335	0.687790467097891	0.838941144309675	0.793794945027459	0.0113316486452303	0.0268266289408563	-0.121488830310604	0.708547752688647	1	0.777497169142646	0.00183282300103895	0.00590576112004688
ENSGALG00000013100	ensembl	5	GRB10	protein_coding	NA	26.4353184395054	223.817904686005	19.1542005915094	275.008974212677	24.0583108852239	3.08544927974822	8.38182765148889e-09	3.95892074145032e-07	-0.507349215238866	0.0638596731359246	0.0962936520088702	3.39471616868176	7.70079456287034e-09	2.9491191029659e-07	-3.59636325779864	3.18301722973286e-11	2.00541494137076e-09	0.288721750735267	0.143233029734059	0.342690921010655	3.83385273036831	4.67102946493964e-11	6.67539479143976e-09	-0.319919896354067	0.303547211490387	1	3.45246118380622	1.44578200796566e-15	1.65025689194937e-13
ENSGALG00000000521	ensembl	5	SPIRE2	protein_coding	NA	3.9137858780208	41.7375120410409	1.82498177801779	63.3291770529905	0.466297225350393	3.41783174159607	8.40071359973245e-09	3.95892074145032e-07	-1.13474514977392	0.0631370639433059	0.0953538370990146	4.0323110629986	3.67543564614134e-08	9.57137893153665e-07	-4.55020860361711	9.44296427313791e-07	5.96865969051486e-06	0.59375723236531	0.0103780139520318	0.0681452107765467	5.09866268789335	5.93719791932614e-06	4.75462710824214e-05	1.94250864237852	0.0430871478067901	1	6.88894347754403	2.84901598782183e-09	4.4515558252384e-08
ENSGALG00000039498	ensembl	1	PPP3CA	protein_coding	NA	99.7858843372961	28.8336752735364	27.850160879753	25.6854165664057	27.683367836336	-1.78645863987533	8.4668774349141e-09	3.97943239440963e-07	-1.87589219943146	1.11021309471114e-09	2.32325306890862e-08	-1.9435247891136	6.61541859786137e-09	2.64285972984562e-07	-0.0985709503857359	0.614465434281419	0.6763775692779	-0.177484151165603	0.394570733864564	0.621985863139747	-0.133523677343648	0.524006862110677	0.620629368567792	0.0164561406332936	0.948297543972989	1	-0.220833625045031	0.432870011838325	0.555238548459871
ENSGALG00000036806	ensembl	1	GDF11	protein_coding	NA	0.143591051810729	8.47844058878928	40.0815205274081	36.949624136813	47.2767845773839	5.81883707503265	8.67129812233278e-09	4.0530614211506e-07	8.0041799921715	8.86882555886113e-11	3.36708889143976e-09	7.93878761613224	4.13994500403135e-10	3.77056752750585e-08	2.19370762231776	3.27201618877266e-08	3.71307298684609e-07	2.11277610489052	6.17997671701952e-09	4.44122685613561e-05	-0.132476485768661	0.540540595336347	0.636240965904802	-0.234143895382008	0.35900908112388	1	-0.370290670488246	0.126288368400802	0.213185147387813
ENSGALG00000002395	ensembl	5	NA	protein_coding	NA	5.46900883349655	21.3556009398603	46.4776088730177	23.4347853974546	41.2429610093133	1.96959637435142	8.65980215514676e-09	4.0530614211506e-07	3.05374997168133	3.51989233865305e-10	9.53353891045352e-09	2.11391856808452	8.2255583238161e-08	1.78854351459125e-06	1.07574050267244	5.00888847828124e-06	2.49422780938322e-05	0.124421598797429	0.410831685849934	0.635592270187479	-1.00231309496147	0.000201172480666582	0.000890060373812531	0.181133446444228	0.46272391274184	1	-0.955085687430193	0.0012417563432438	0.0042057019270789
ENSGALG00000014537	ensembl	5	BMF	protein_coding	NA	176.359140834769	62.7189648958128	18.9657747353396	57.227624157121	22.6335131712655	-1.48806675968182	8.69270767876765e-09	4.0530614211506e-07	-3.25355298755774	1.63751643277011e-11	1.05239378752938e-09	-1.61262420535065	3.0136897090059e-07	4.87025294382188e-06	-1.77440905489286	2.49954477673773e-07	1.96147312881678e-06	-0.144277217784302	0.473455395816425	0.688030688233177	1.57128342202012	1.40036753334846e-05	9.51146078098886e-05	-0.24791643622596	0.395869545328119	1	1.42374385687079	6.48585125049387e-06	4.07616610640601e-05
ENSGALG00000041101	ensembl	1	GALNT6	protein_coding	NA	6.00157700927265	26.0205607189022	6.93054475500943	52.0704322600334	8.04436914075141	2.12101589620038	8.78353357634602e-09	4.08457548161403e-07	0.170509632648877	0.467296622542015	0.539835701304123	3.13267495360716	1.69848140313617e-12	8.85703169340987e-10	-1.95722208056579	8.47914255812017e-07	5.45158624311033e-06	0.991906976285333	0.000216310436991249	0.00613665223225245	2.89433474858558	2.81712037231424e-09	1.27956955825684e-07	-0.21153367797348	0.539062380195463	1	2.68702693558667	8.57551840794009e-11	2.03154262230149e-09
ENSGALG00000027407	ensembl	2	GPR132	protein_coding	NA	31.6991517596758	84.9964409695616	97.6367166559147	82.5670276195856	103.393880517728	1.42606512843494	8.87478097184547e-09	4.10528684008157e-07	1.58429520037496	3.29836410936745e-07	2.36744158082732e-06	1.39574592496696	6.3753972260278e-08	1.47154665618536e-06	0.152499038743883	0.382777498408056	0.45824325480716	-0.0510366395325684	0.683986169412236	0.836622982807618	-0.252748115700751	0.210764131766255	0.300252201003909	-0.0763719304109171	0.752658335531296	1	-0.401644608771105	0.0613875148976608	0.118180496389307
ENSGALG00000009809	ensembl	4	MAML3	protein_coding	NA	30.0665239091621	10.6184410911512	6.06933983742829	15.7270185840257	8.5414876942467	-1.49743629817145	8.86825213489299e-09	4.10528684008157e-07	-2.34108290869406	3.9486450625803e-07	2.76641223236494e-06	-0.921064588591332	3.30076962507837e-06	3.3371874548506e-05	-0.851966359755035	0.0119851120904964	0.0226203289135345	0.555937273025989	0.00441250649930725	0.0413890284123922	1.35260898537107	0.000979428378077741	0.00339640797590265	-0.490136439319593	0.273849425335413	1	0.957187166453318	0.0084631206902686	0.0222601729004252
ENSGALG00000009360	ensembl	5	CAPN2	protein_coding	NA	68.502107002648	15.1588005587324	4.27986005388227	23.0608802647838	4.7929842225486	-2.17292108208253	8.92907323084964e-09	4.11956034781824e-07	-4.02607269103535	2.31740535347289e-10	6.8233419268587e-09	-1.55546902507441	5.0953031832583e-06	4.83091905907844e-05	-1.86326944932745	4.14050358334097e-06	2.1109068483475e-05	0.596113211627971	0.00881255255801889	0.0614190566582422	2.40557230689769	1.00348860084834e-06	1.15508269041097e-05	-0.145588886201801	0.738497832486028	1	2.09304627122026	1.38776027836264e-06	1.05601948801119e-05
ENSGALG00000001617	ensembl	6	CAMKK1	protein_coding	NA	8.73264370252662	0.462900438502645	0.73320569215212	0.803269577572362	1.10615134059823	-4.22393489943263	8.98074989029472e-09	4.13255553852357e-07	-3.60169067997277	8.51590973835731e-06	3.82259094435252e-05	-3.41380675126107	2.10792754335335e-06	2.33784792684981e-05	0.613193335280438	0.387964662868554	0.463605903732389	0.786537518844366	0.177400821577574	0.389404550660663	0.128191990324186	0.872858693282548	0.911555525616128	-0.591953002628058	0.486110794625679	1	-1.16211841717649	0.196585322770894	0.303360267199261
ENSGALG00000025842	ensembl	3	TPM2	protein_coding	NA	13.629451746578	62.2120598942035	19.1771531109651	100.81801211186	20.3524596920777	2.19434821453232	9.25348785530803e-09	4.24694019636043e-07	0.455301506887838	0.0755060929958544	0.111655262276531	2.90004021115699	1.21605683854276e-09	7.8014040539798e-08	-1.74667307074634	8.19415973305325e-07	5.29547572748567e-06	0.685400558178689	0.00248090441903564	0.0288432206737127	2.37337048261801	7.85432833883215e-08	1.5495329241301e-06	-0.0797630538559363	0.789011794224827	1	2.37385199593872	9.34570735649908e-11	2.19330899749721e-09
ENSGALG00000017091	ensembl	4	FLT1	protein_coding	NA	3.89031194621719	468.630206857088	10.1873870891909	1005.52122402855	8.83300781610352	6.90748335623082	9.36597981704515e-09	4.27623878503947e-07	1.34533491813103	0.000199314556903264	0.000596044790957054	8.01874071221554	1.39978114097838e-14	4.9210705792236e-11	-5.56858978380173	8.64392929078558e-09	1.28465394918459e-07	1.09147330060193	0.019889220342764	0.102315690718498	6.60610514466216	4.67435319665232e-15	4.10828902453773e-11	0.213957650936885	0.496327988062892	1	6.76829670697417	2.0247793798051e-22	7.02654417299178e-19
ENSGALG00000026422	ensembl	2	NA	protein_coding	NA	82.5371333939131	315.509036247916	307.805895993986	294.802367777501	363.629820636216	1.93681106957323	9.35690384064898e-09	4.27623878503947e-07	1.86119593005675	1.81451962368861e-07	1.4393333007761e-06	1.85036463690811	2.34697677317502e-09	1.21338699173149e-07	-0.0839076696861306	0.74359538536115	0.791151092596743	-0.106992260966723	0.635527208741387	0.803112672556153	-0.0750151770414987	0.77129816954231	0.833049414698293	-0.230392543579912	0.458830090087452	1	-0.184978796584825	0.342879046614733	0.465774952194265
ENSGALG00000001992	ensembl	6	PKM	protein_coding	NA	121.169769174241	301.024120199898	300.385122149083	276.980956222685	290.91193950666	1.31581286735087	9.42108090041964e-09	4.29025285149162e-07	1.27533624853122	9.16871038827731e-07	5.62802616965332e-06	1.2068035762687	1.02089982504335e-07	2.08424821424064e-06	-0.0491210515220983	0.763501054134379	0.808093781886688	-0.129601656801928	0.303946013511283	0.534971765845732	-0.130708909313123	0.469091988654915	0.568943557343276	0.0503785109433453	0.828670822602934	1	-0.0579621794714803	0.767890174665393	0.840351410410188
ENSGALG00000011573	ensembl	5	MOB1B	protein_coding	NA	36.3777032359409	17.2493411246796	3.28319651393898	16.7116400007285	4.02310765311498	-1.07215430248536	9.44648138866118e-09	4.29070413048802e-07	-3.50613864274316	1.58015333842884e-10	5.1820774968101e-09	-1.10878063064091	3.43975013377152e-07	5.38414317466035e-06	-2.44164465973011	5.15417332134329e-08	5.36730205228509e-07	-0.0564092165453069	0.685606630360999	0.837788901528372	2.32331454257925	1.77981748176404e-06	1.80841801702013e-05	-0.289672128115772	0.570542273771081	1	2.21647422023606	4.22030713349961e-06	2.80576999972225e-05
ENSGALG00000015152	ensembl	6	BOC	protein_coding	NA	9.10648790756554	1.43099517684234	3.34629991019808	2.12844954935459	3.52399042000996	-2.66249848944885	9.49759955813546e-09	4.29889212314193e-07	-1.48478476479473	0.00135811353093111	0.00326489601295227	-2.08272732449884	1.27681912401009e-07	2.48273523914262e-06	1.17452419295509	0.0178658870898155	0.0319347735677016	0.56059368746325	0.0931275161264191	0.265900415628039	-0.675111662950813	0.191062798201757	0.277608023374977	-0.066333271763911	0.913541354344755	1	-0.459063409662514	0.420439802574686	0.543218732058643
ENSGALG00000025240	ensembl	1	gga-mir-1661	miRNA	NA	163.291589063105	466.312909713055	94.1404969269263	375.237150221153	75.3658648890686	1.51711238526112	9.51342038856646e-09	4.29889212314193e-07	-0.832004703859871	0.00211232518444713	0.00481026714499439	1.21657053776513	0.000201871940338026	0.00103094275632243	-2.35512477935027	1.818093254037e-08	2.3242504159609e-07	-0.321344336399804	0.1801557161373	0.392170548391513	1.99069915075905	1.35297534331001e-05	9.25753234126247e-05	0.328181319464664	0.32439151389237	1	2.0826537051539	2.22512899220717e-11	6.28831469855588e-10
ENSGALG00000034519	ensembl	2	NA	lincRNA	NA	65.3464168828358	30.8420903718944	20.1769155146873	18.0576915530683	23.4179207849748	-1.07994298267382	9.68644040320544e-09	4.36585254891141e-07	-1.72968897033339	1.09736110538526e-06	6.59016518977182e-06	-1.83992795870807	3.55476860428471e-08	9.38224061953704e-07	-0.656770458608877	0.00926158816434222	0.018024966316032	-0.780461231345988	0.000371599521660334	0.00848308622304591	-0.18115216765571	0.556455820520869	0.651483975830281	-0.204538927535159	0.531379639358968	1	-0.497625813872297	0.110294940327972	0.191482909736799
ENSGALG00000011003	ensembl	5	SLC35F3	protein_coding	NA	0.646696427756382	6.49447290588216	0.608039557561376	4.97058413015108	1.60207657878163	3.32997658944139	9.86129600976569e-09	4.43329568439031e-07	-0.151298662725655	0.851118675214492	0.883121661821636	2.95619701330173	8.46957743285736e-08	1.83197909360356e-06	-3.50554609599819	0.000209941352139859	0.000644377350779543	-0.393568234649527	0.175488019243932	0.387109229193873	3.04559974151105	0.00158544252566808	0.00511074797656218	-1.39786540698824	0.191685016146053	1	1.76408825257825	0.00502723805579443	0.0141571276105022
ENSGALG00000006564	ensembl	6	NA	protein_coding	NA	45.1113240661769	124.649022797222	7.11221304344461	98.8900259860347	8.74138405202411	1.46912185303968	1.0258342658302e-08	4.60002926652126e-07	-2.70507277086527	1.14555395885413e-09	2.38172700315816e-08	1.14538670034281	6.40122120420866e-07	8.89491433419603e-06	-4.18313490952096	1.29293220581566e-12	2.80582250787996e-10	-0.343899397938092	0.0166546277186238	0.0927268172514504	3.77965041754147	4.23294523569232e-11	6.19690821133157e-09	-0.286189172947588	0.45642754967684	1	3.60349102707325	4.21893609843339e-12	1.48618153784092e-10
ENSGALG00000010221	ensembl	5	NA	protein_coding	NA	2.64958466613569	15.8710795780448	8.84694559748241	37.7240264360679	6.35101389449758	2.58466582119995	1.03757520085943e-08	4.6011840030215e-07	1.69753005911924	8.78221694782749e-06	3.92209881882397e-05	3.84491195985148	3.0235959462284e-12	1.20792658051824e-09	-0.891329309485062	0.00574390873373844	0.0118213824753137	1.24083059950778	0.000160761841860459	0.00520258950304193	2.07794879908995	8.33159575647268e-07	9.96277484403244e-06	0.483144017240182	0.178832676520162	1	2.37567455815866	5.18863472341382e-09	7.34938123836971e-08
ENSGALG00000042797	ensembl	2	NA	protein_coding	NA	63.6417839340082	159.01955640139	458.963295698317	199.349235403201	462.345640265129	1.32458547964978	1.03591256865906e-08	4.6011840030215e-07	2.8150923291987	1.85066454890603e-11	1.14950464454665e-09	1.66176255489167	8.04191746437953e-11	1.22922456685968e-08	1.48278135177891	6.22968130971948e-07	4.20527411913399e-06	0.31693144742459	0.0434709012349995	0.166675791413865	-1.2148429143681	1.4204826508706e-05	9.60355539884745e-05	-0.00475658036656041	0.984449339553738	1	-1.22709917523379	5.66095988918995e-07	4.71156974110705e-06
ENSGALG00000002159	ensembl	3	ACOX1	protein_coding	NA	226.684191658803	469.046089596407	812.611506864079	553.699821421671	697.245380544786	1.05342011562254	1.02984276084128e-08	4.6011840030215e-07	1.80595948354362	6.81391382862071e-08	6.49538922339994e-07	1.30336552557276	3.83889328518435e-09	1.77456406954579e-07	0.745106358334177	0.00113892521688656	0.00287190180209899	0.229875740172947	0.0535313117343484	0.190095635892197	-0.565986976012221	0.0192331165258718	0.0414923566877486	0.224246262123538	0.462601099113658	1	-0.309863907695263	0.156299753740716	0.253126687972573
ENSGALG00000008127	ensembl	5	SPI1	protein_coding	NA	476.877203845359	1012.4504157753	1999.67446662654	1220.8340702409	1822.52301223855	1.08996857873595	1.03940061382979e-08	4.6011840030215e-07	2.03073922248195	2.30090080783469e-09	4.12489056165793e-08	1.3710493205051	4.64244695461767e-09	2.01922611892709e-07	0.933093096159785	3.08570712941711e-05	0.000119419991019141	0.260803139867665	0.032433621135484	0.138988108145086	-0.724332657485755	0.00162685647137123	0.005226993795241	0.138586990131256	0.554163610629919	1	-0.629327436322076	0.00207808400312624	0.00658290874156658
ENSGALG00000001513	ensembl	6	CNTRL	protein_coding	NA	115.604689146087	46.443590444771	43.103809108509	33.6074198461121	48.7026463477092	-1.31168496266771	1.0417972654469e-08	4.6011840030215e-07	-1.46019454577936	1.22919928740247e-08	1.59460258848418e-07	-1.77011998295782	6.66634298190357e-09	2.65171052311248e-07	-0.155399434927932	0.3631928933039	0.438746799429315	-0.478050567291612	0.0174628585795583	0.0949759059750853	-0.376604724532634	0.0807705866182056	0.136099057858015	-0.16721101435102	0.499311944597768	1	-0.584485045573551	0.0501032406060586	0.100710664765386
ENSGALG00000044071	ensembl	1	ABI3	protein_coding	NA	36.9504661468326	8.76228449762644	20.7797929208138	25.9878281591571	24.7354593271624	-2.0724292281761	1.03909863123281e-08	4.6011840030215e-07	-0.868861496340205	0.000307221947432767	0.00087639522751918	-0.495752963329222	0.0354230167558515	0.0752830115505208	1.19429335260482	2.82120693784586e-05	0.000110448052457582	1.55644070616293	3.82431687364335e-06	0.000679028707120231	0.303628925881698	0.204119414844141	0.292576526239374	-0.24146199892049	0.414628562469903	1	0.279606171542632	0.299191447521197	0.419560212567021
ENSGALG00000009689	ensembl	6	NA	protein_coding	NA	82.8957003390363	29.6024315697055	10.8410197453357	17.944540533665	9.43839765300022	-1.48177151829052	1.05766946085034e-08	4.61332848209116e-07	-2.95431271970982	9.00218450991529e-06	4.00505736636202e-05	-2.19388510384552	2.99071266661297e-11	5.71421165801335e-09	-1.48436648725249	0.00295048855572676	0.0066283665334415	-0.731923079570597	0.000393446277435165	0.00874336114381206	0.690565925104624	0.149900169459203	0.227641052160162	0.213096430170385	0.734191608182799	1	1.06992855719888	0.00485911406959623	0.0137586190585313
ENSGALG00000021656	ensembl	5	PTPN22	protein_coding	NA	111.492243847602	34.1482526756972	129.814553237832	30.895512899181	121.961533555487	-1.70337385080003	1.05349041869407e-08	4.61332848209116e-07	0.181230801119981	0.309031998498886	0.380004509941478	-1.83632711187381	1.43989114474291e-08	4.76655490438624e-07	1.87826154774993	5.44456717537445e-08	5.60003521408614e-07	-0.153286401061046	0.405755494876975	0.631518513276736	-2.08710341772511	1.03282350180425e-07	1.92140689304942e-06	0.0994268882632699	0.677374219094766	1	-2.09909757709523	4.15919921610449e-10	8.08935371001154e-09
ENSGALG00000011958	ensembl	6	TEF	protein_coding	NA	57.6253790224425	14.136437666949	8.71941371583994	15.7043961032739	8.4875202438176	-2.0220648740591	1.04973324726585e-08	4.61332848209116e-07	-2.75441389210145	1.48719333648692e-10	4.9699400130736e-09	-1.8627671057762	2.34860052270422e-08	6.77893267456401e-07	-0.741278555553562	0.0113715495921029	0.0215630095717351	0.13985373927238	0.57535729839538	0.760423352721352	0.824202118454409	0.00840624724081215	0.020941753684665	0.0470974520342691	0.90123620635597	1	0.943852238416279	0.0102907159072465	0.0263996211642702
ENSGALG00000002661	ensembl	5	YWHAE	protein_coding	NA	313.965714780819	657.276866388001	231.113258674177	679.92829347128	223.417664521164	1.06966313565995	1.05678089542031e-08	4.61332848209116e-07	-0.475419421627681	0.0026327607999776	0.00583663379266064	1.12834354860682	4.62937459708884e-08	1.1397079365214e-06	-1.55340596716566	7.1236285195742e-09	1.10325235345441e-07	0.0386700708200124	0.722048038920017	0.860801269442313	1.53809303523828	5.65791290341367e-08	1.19969593505676e-06	0.0525799042279358	0.806638297658186	1	1.61218688684289	2.48657549133917e-09	3.9591507234384e-08
ENSGALG00000008525	ensembl	5	ABHD12	protein_coding	NA	222.683234806637	116.930354092269	214.200587409786	129.879633683382	213.232205676111	-0.926006560164031	1.05259652076613e-08	4.61332848209116e-07	-0.0908816360023596	0.439165509974279	0.512354903718583	-0.764506163666025	1.7795113593368e-06	2.04713682424229e-05	0.826661133824233	6.03911740919952e-06	2.92681571047447e-05	0.141564990200398	0.202026960872171	0.422363215772006	-0.742060358418403	0.000224900505540326	0.000978782145676618	0.0155351908279411	0.934845066723062	1	-0.706915371649557	0.00106679158048113	0.00368699614661765
ENSGALG00000012929	ensembl	4	DNM1L	protein_coding	NA	80.5212806426418	176.466168763436	142.674547781438	191.599187174826	130.984654503632	1.13444128074168	1.06482050544086e-08	4.62158391225663e-07	0.789689672086478	9.78646332846721e-05	0.000318449560140312	1.26440806198552	5.00090401836419e-09	2.13882946070087e-07	-0.351866875434703	0.0429523205837618	0.0689197527358617	0.109468543048012	0.371011247825714	0.599251067657144	0.410321466930902	0.0341241058244852	0.0666988694172952	0.12962533464369	0.570165545429231	1	0.522402028371008	0.013884272800923	0.0340529855301556
ENSGALG00000016927	ensembl	5	KLF5	protein_coding	NA	0.819563638842285	55.6323547448329	1.30869321034495	94.5758614475523	1.18048714915747	6.05869868575817	1.06303075294407e-08	4.62158391225663e-07	0.627957701667091	0.276628760651843	0.345942507903421	6.83202589786522	5.20814291738819e-09	2.20069077408292e-07	-5.46052543626294	2.39575995995529e-10	8.59442215838655e-09	0.756118223155292	0.002834207241809	0.031531452466151	6.17153652604533	1.40169395593273e-11	3.41126921686692e-09	0.1590247546474	0.815729060530609	1	6.38165392690153	9.0839410181053e-18	2.383246495765e-15
ENSGALG00000016559	ensembl	4	PIGA	protein_coding	NA	6.34885673934594	34.6915184316666	40.6219540540814	49.6377228923006	45.3517424246016	2.4508461659861	1.08318105034217e-08	4.68969371992974e-07	2.63628752825864	7.4261317449526e-08	6.96938301189412e-07	2.97846718605901	5.5530049315448e-11	8.89932272646923e-09	0.180233357240666	0.539554500889821	0.607967244656492	0.507431598674914	0.0372911436417856	0.150794507231495	0.272151903956251	0.353274037072149	0.456137139977541	-0.147384164408515	0.653059526079828	1	0.154517681138007	0.498972734746936	0.616846665122838
ENSGALG00000005995	ensembl	6	SLC13A5	protein_coding	NA	0.108592413285312	33.0014994046107	1.11304715145904	26.1956559080741	0.632011195225508	8.14958458814105	1.0872812580704e-08	4.69587959566622e-07	3.25302037958487	0.00461148866159539	0.00957938403374189	7.82839581855334	5.24033180480428e-08	1.2600879063736e-06	-4.92591150539103	2.63478438953622e-08	3.12511740885747e-07	-0.343130230100698	0.150836989082361	0.354893935763586	4.5268049446038	8.13764658832869e-08	1.58760878723243e-06	0.817908512635845	0.317285558287385	1	5.39885287089493	3.86491195240783e-14	2.67470166533169e-12
ENSGALG00000040224	ensembl	2	TIRAP	protein_coding	NA	25.3029467228552	62.1119439604165	160.765830960158	73.4156960599059	154.147031395767	1.29818780606275	1.09114673161322e-08	4.70102383536694e-07	2.63175181878803	1.91070311066751e-09	3.55787492365609e-08	1.55129003479881	3.32604027759631e-09	1.61060980715118e-07	1.32592644717586	1.80937661788421e-05	7.54393315682369e-05	0.23272072130237	0.138899277425767	0.336629187727855	-1.14022161619633	0.000354634460265426	0.00143933607539729	0.0641293834510962	0.839660489521014	1	-1.09144827469049	5.06083447855877e-05	0.000251938115163144
ENSGALG00000009748	ensembl	6	ASNS	protein_coding	NA	89.4882200037895	264.762669636107	51.9605855341237	242.458275247184	51.9407582592495	1.56856702176256	1.11802842146818e-08	4.80506200307276e-07	-0.820420506403228	0.00028785759133511	0.000828415314421834	1.45147922052227	6.54883904948089e-07	9.05708047299568e-06	-2.39715764686478	5.90277811738123e-12	6.87145918856472e-10	-0.137379700499061	0.236558941476227	0.459662663274747	2.20471525392556	9.68573169943842e-10	6.12290738016606e-08	0.00617418353978642	0.976694339556675	1	2.14942787617586	3.95723663814903e-11	1.02144354809668e-09
ENSGALG00000007141	ensembl	5	LRRK1	protein_coding	NA	89.7532478798992	25.302615037446	33.1167619102839	15.8555654776499	35.924442354928	-1.82201959766455	1.12304625780503e-08	4.81485539504802e-07	-1.47572898496752	1.47073246636278e-07	1.20875359451871e-06	-2.48503135410641	1.53476011639534e-10	1.877401747013e-08	0.339049488310754	0.11412586607574	0.161978560668498	-0.683098114935579	0.00398003104133614	0.0387380872893725	-1.07411397605979	0.000153040654400771	0.00070220533099889	-0.108207385575038	0.682563735660803	1	-1.21869267400715	7.04818856795131e-05	0.000338228388335922
ENSGALG00000016720	ensembl	7	CD2AP	protein_coding	NA	196.272236934402	100.654658943336	37.5629221443104	108.197683722025	39.4650808522244	-0.960335901137463	1.12590356626184e-08	4.81536079993933e-07	-2.42386787876725	5.48919474830327e-11	2.34196760402124e-09	-0.845178874345668	1.7903792116325e-05	0.000136199813497435	-1.4715966104554	4.72882641467603e-08	5.00441364943861e-07	0.0947573060375333	0.479082639844061	0.692200776194222	1.50902640068567	2.11164757553002e-06	2.08063571091181e-05	-0.0621378980584752	0.798066122649959	1	1.48866947765533	1.24703938315595e-07	1.22872523974862e-06
ENSGALG00000037540	ensembl	2	PLEKHO1	protein_coding	NA	57.5462637245402	15.7776818026684	3.22694075693407	36.1419970136354	3.98025819833037	-1.86279073385484	1.13330911897562e-08	4.83526885761008e-07	-4.1933434234536	1.50134910235678e-11	1.00344922133945e-09	-0.658193884860399	0.000250643282253188	0.00123032885100434	-2.33774172964211	5.04976580231563e-07	3.52101480654915e-06	1.18458558291704	2.22988868028935e-05	0.00166795673285643	3.46204677685294	3.23575220446286e-09	1.41841284886394e-07	-0.295926656913249	0.545630813936894	1	3.35719439813072	2.45009141175685e-10	5.07102207377322e-09
ENSGALG00000005966	ensembl	5	SEC61A1	protein_coding	NA	132.31232603879	320.344645053274	75.1241517081808	296.707610446068	75.938185859696	1.27936410179348	1.14027004020249e-08	4.85318807909912e-07	-0.853033671898038	7.99380219755598e-05	0.000267473925242668	1.17945258004771	1.38652342177497e-07	2.64341743036448e-06	-2.14099470472412	4.38770383356412e-10	1.32285885440855e-08	-0.120169887924995	0.277560353344918	0.507753776949224	1.96219108220878	1.31595119910486e-08	4.00715883223672e-07	-0.00785895613387604	0.973822441559771	1	1.96630419994659	1.96093226616357e-10	4.16295499693517e-09
ENSGALG00000026299	ensembl	3	NA	protein_coding	NA	8.82714201780787	163.854115326605	1.98029975072277	188.643012697481	1.01788800131667	4.21295422643774	1.14824797474938e-08	4.86359106027579e-07	-2.21095656426042	0.000129547272028976	0.000409786206176956	4.42932932058615	3.72360366005422e-07	5.74153553828361e-06	-6.44181820982472	4.11961885697251e-11	2.45542388356023e-09	0.195570003886179	0.462538557576998	0.678673018788687	6.58547336410414	1.89667460248146e-09	9.4902529122707e-08	0.969928240543261	0.221570674646401	1	7.53722932607095	0.000220935432665231	0.000928425301312318
ENSGALG00000026600	ensembl	2	C1orf198	protein_coding	NA	7.85946252472744	1.33992535727624	0.392897898665118	1.85723404472281	0.520750806580644	-2.54381349144792	1.148068900363e-08	4.86359106027579e-07	-4.30323673832201	5.54380242554634e-07	3.66211796453414e-06	-2.070722753993	3.32460341008666e-06	3.3566845917578e-05	-1.78328950343053	0.0120405980594274	0.0226994458052998	0.455702287728958	0.22439886092271	0.446916290199343	2.17298875154228	0.00898864167013384	0.0221167893725662	-0.384572697331672	0.70631676540149	1	1.92317658382899	0.0167978276032674	0.0400554085112157
ENSGALG00000001688	ensembl	6	SEPT5	protein_coding	NA	206.95479482659	473.648606096607	1624.8287368785	575.833024452191	1502.46759683486	1.19859683514348	1.16137828132911e-08	4.89759611846016e-07	2.93821520712931	5.30528854672502e-12	5.01529508685784e-10	1.49174734760111	8.34335580580692e-09	3.1337501785144e-07	1.73194216731036	1.31745246107665e-09	2.98815217558778e-08	0.272637393090632	0.0209531919041879	0.105413625441275	-1.51037259515323	1.56101926580004e-07	2.60337729167296e-06	0.12076167915363	0.587368083960718	1	-1.43898318720145	2.64315741681784e-08	3.09536449519147e-07
ENSGALG00000033647	ensembl	1	NA	protein_coding	NA	15.7669708366836	45.2719401208159	57.9406045095514	58.0322674879084	71.0750459771069	1.52409813473114	1.16184866389685e-08	4.89759611846016e-07	1.83769282813711	1.48219384226927e-07	1.21520538056946e-06	1.89206798230388	1.05318497147427e-08	3.75711567149924e-07	0.307336185481144	0.13038335484871	0.181707651750625	0.348011105009183	0.0450686721657923	0.170508944236479	-0.0126316066752429	0.956616136698758	0.972026531887822	-0.287768889391613	0.299688437914091	1	-0.380910301953602	0.141928385315366	0.23396953550347
ENSGALG00000017208	ensembl	5	AMOTL1	protein_coding	NA	0.882687755105723	12.6602006596174	11.5118785582737	19.4502115202102	7.57151529837906	3.84756242851726	1.16980445108301e-08	4.90791810423553e-07	3.67116860625068	4.31441130752826e-08	4.43504070731824e-07	4.48044429096854	1.01857902474235e-09	7.20005100977324e-08	-0.184147423776476	0.547011141344993	0.614792956685568	0.612388486902961	0.0382810495105854	0.153560996872905	0.749424023189342	0.017962389579045	0.0392422177504912	0.609228555032505	0.0999369875269176	1	1.21041158514613	0.000681628027447898	0.00249957676188939
ENSGALG00000013569	ensembl	5	SEC61B	protein_coding	NA	23.2694222771424	58.5525169184448	18.6286088216485	49.3266244290278	23.11070358184	1.33438906795954	1.16988149145221e-08	4.90791810423553e-07	-0.357229510790956	0.12775942683825	0.17705417888385	1.09761167855823	8.90887184157949e-07	1.15914248135666e-05	-1.70076558867022	6.10094851740704e-07	4.1326579205773e-06	-0.256952222797679	0.0371122701150023	0.150417220217088	1.38850489074091	3.66090303972646e-05	0.00021127087380932	-0.306534537239724	0.3504257240331	1	1.10076066366419	0.000125788844665376	0.000566952900391791
ENSGALG00000007664	ensembl	6	PSMD1	protein_coding	NA	116.245962279063	258.614959945394	74.3777258710813	247.144521485255	72.0067052137429	1.15727498900768	1.201505040526e-08	5.02858466723002e-07	-0.678531891629264	0.000185148532859279	0.000558815403605839	1.10222308285255	6.03159424404032e-08	1.40614540612388e-06	-1.84469979943541	1.1668643845013e-09	2.74184504225459e-08	-0.0752060514769157	0.494619676226917	0.703204842180261	1.71381249500079	1.95809517402094e-08	5.38132138811321e-07	0.0524090648007292	0.804994898997466	1	1.73097783569828	1.44869679028354e-09	2.43220555679122e-08
ENSGALG00000011128	ensembl	6	NA	protein_coding	NA	39.4348838067151	92.5396148226308	5.62768263869013	69.3863996069542	7.44863856744789	1.23392773766073	1.2112156598639e-08	5.05718500453386e-07	-2.83966019939286	1.49152970418435e-10	4.9749732713762e-09	0.830187664109719	3.05003753707757e-05	0.000211827577347884	-4.08185545335653	4.44008891920164e-13	1.56095766043453e-10	-0.424180481438598	0.00750883153488374	0.0557391219257544	3.60579763945645	8.19882874125672e-11	9.67241688683293e-09	-0.393310317443488	0.284477130077321	1	3.15367363323847	1.99654084103389e-12	7.83374886243164e-11
ENSGALG00000002066	ensembl	3	NCOA4	protein_coding	NA	228.954294171506	78.7645846489287	47.6006468218868	76.2509672386835	44.443610224853	-1.53647913152299	1.22646435195991e-08	5.10871809923016e-07	-2.29662930856042	2.72680093954396e-09	4.75985172942441e-08	-1.57307083449924	1.17402757054347e-08	4.07846969071406e-07	-0.769887268134275	0.00292792632665795	0.00658431639810204	-0.0563742127680912	0.759865055252283	0.883159742212684	0.655672437717096	0.0131936591271031	0.0303915791031606	0.109071553257958	0.687380315926733	1	0.857505607556665	0.000556999452052062	0.00210241279110396
ENSGALG00000027093	ensembl	2	NA	protein_coding	NA	152.852593322784	391.655069614719	272.173959627029	324.527587257487	226.54185731023	1.3622757501222	1.23287323353163e-08	5.12327321489812e-07	0.798906461663726	0.00013455429281093	0.000423718265680854	1.10140412609452	2.05644700966944e-06	2.2922146820526e-05	-0.573934785586921	0.00115215793957178	0.00290069210280618	-0.280802730630458	0.0316475560011141	0.137425161820146	0.240052985426319	0.182301531947431	0.267085875026832	0.271056870551456	0.240490839045136	1	0.408958996767039	0.048893055635116	0.0986617072614015
ENSGALG00000037400	ensembl	2	NA	lincRNA	NA	13.6894625127955	4.33636831093009	7.9076163172653	3.33941795386859	6.79827583754463	-1.65544523191095	1.23602007054096e-08	5.12423603772854e-07	-0.828715369708081	0.000802175283241261	0.00204416310942518	-2.02085726260946	6.51216565003915e-08	1.49050583068214e-06	0.819124787063288	0.00137943443793385	0.00338749630483392	-0.385948702011217	0.0674008374158211	0.21850076157604	-1.25785056844518	0.000479319433660674	0.00186404358515206	0.223688700571194	0.529218176836809	1	-1.04695060269551	0.0270497816302079	0.0601417988231462
ENSGALG00000039615	ensembl	1	MSN	protein_coding	NA	722.323991535431	1913.04899957931	2536.06237688374	1854.43166902889	2409.02855885606	1.4086024775978	1.27890807206851e-08	5.27714696967612e-07	1.7752732360201	4.94917646246058e-09	7.54776450001193e-08	1.37540592219064	1.64068757993697e-07	3.02623360756895e-06	0.358996233335344	0.0269244828943463	0.0458381172219679	-0.0536113224393351	0.714943014897578	0.855964331553578	-0.463796794117258	0.0172576662753146	0.0379668658056921	0.0804132051293722	0.688119596343126	1	-0.466781212097238	0.0164428361210778	0.0393313780601672
ENSGALG00000004442	ensembl	5	PPA1	protein_coding	NA	14.1461290785587	38.5831841022722	11.9943314840369	36.8846684641886	15.9812069887096	1.45189118063891	1.27772625585468e-08	5.27714696967612e-07	-0.271603728179074	0.163167302570134	0.219227611754018	1.39531992675038	2.6744556214781e-07	4.44343864974878e-06	-1.73101111509144	1.45314413341945e-07	1.25089948958115e-06	-0.0757524478588586	0.671598856574069	0.829219946573981	1.59601495113037	4.72637086057127e-06	3.95619747557723e-05	-0.404568207000835	0.166352502240715	1	1.23627188817424	5.68424436728784e-05	0.000279255582694762
ENSGALG00000036391	ensembl	2	GFPT1	protein_coding	NA	72.7133826651918	188.921055038879	806.201495844197	240.438460444522	717.62398178964	1.38091762610454	1.31515856708838e-08	5.41401810123642e-07	3.43310480002879	9.15688524743034e-12	7.05963723154958e-10	1.73987071084776	2.09100419721968e-09	1.12756787640168e-07	2.04673334215623	1.03186229192364e-08	1.47945149815936e-07	0.338928665136994	0.0326761125779096	0.139718002163584	-1.75681374556365	6.14819000980626e-07	7.71949171374103e-06	0.173208615974523	0.507580259383388	1	-1.62697566380507	4.25334596096901e-09	6.22525522913515e-08
ENSGALG00000008240	ensembl	6	CFLAR	protein_coding	NA	35.4903982569078	116.739666056989	63.839488174823	144.15325748316	67.4767200072318	1.72194063787075	1.3294633773929e-08	5.43422523695957e-07	0.809967232890703	5.17249964609345e-05	0.000182684747396083	2.03781261529088	1.23399718843304e-08	4.22878872498557e-07	-0.918176273850706	6.73439215728788e-05	0.000237086211377541	0.295661376541429	0.172482411173523	0.383541533663275	1.16151481457742	2.9560547998181e-05	0.000176352154325913	-0.0711391565605376	0.734529908698198	1	0.816138710124717	0.000603111552483165	0.00225371914743815
ENSGALG00000010562	ensembl	4	CEP128	protein_coding	NA	16.2769856893353	4.45890763965562	1.72550277534074	3.28755545600302	1.43061788252635	-1.86209026688253	1.32969002756055e-08	5.43422523695957e-07	-3.24750992387799	4.00846772131484e-07	2.80131383738685e-06	-2.29453044021122	3.74148984477842e-08	9.71460982149411e-07	-1.39561892327667	0.00460848088959267	0.00974706738987605	-0.451118984637742	0.110543261949451	0.293701550566422	0.887990739437941	0.104408962386026	0.168422569589938	0.294061821660103	0.691857952522989	1	1.53164180061572	0.0259220477799025	0.058038180598029
ENSGALG00000041371	ensembl	1	UNC13A	protein_coding	NA	3.94115176312384	0.0862157279670489	0	0.123024617783171	0.0231403722211808	-5.44420033476064	1.32947596701041e-08	5.43422523695957e-07	-10.2372743806058	1.36681622418548e-08	1.7359751147928e-07	-4.96807169485501	1.62573025886529e-07	3.01128414018273e-06	-4.72607376017799	0.0102267826822446	0.0196401601648088	0.479535543928046	0.647731152777335	0.812402297789511	5.06184840083177	0.00900358363256084	0.0221504538968726	-2.63684605705669	0.133849838387834	1	2.13082414442004	0.297395248808302	0.41760773953925
ENSGALG00000009758	ensembl	5	SLC7A11	protein_coding	NA	4.81706527922002	25.0289874399544	11.2299397095859	31.4251541246694	12.8245431679262	2.38076631199836	1.33243319895868e-08	5.43422523695957e-07	1.17716255918275	0.000687728538590796	0.00178433833968251	2.72230014335852	4.29219540766073e-07	6.42045194720681e-06	-1.20659999655244	8.57062023962424e-05	0.000292752566859791	0.320836389453169	0.261237070518362	0.489085656147808	1.47648439839268	0.000358066315000727	0.00145025107951216	-0.181194770335148	0.615638538182639	1	0.988672382070991	0.00156089509620352	0.00514098070096785
ENSGALG00000032768	ensembl	1	SOX5	protein_coding	NA	1.8962908670615	15.9449210163853	4.29782677656861	20.0639429067711	6.27605752428232	3.06714348581535	1.35450513354197e-08	5.48605788880202e-07	1.13318076452771	0.00339128509759295	0.00730628869291443	3.41037901286829	1.63959980494031e-08	5.31207026369141e-07	-1.9405064634896	4.32382166857914e-06	2.19221624719596e-05	0.322754082873741	0.275914494549778	0.506159985931538	2.2080731100278	3.40606899291323e-06	3.03918176433649e-05	-0.535437878694306	0.207516216089296	1	1.7669684961645	1.87215803129519e-05	0.000103944390000337
ENSGALG00000017135	ensembl	6	CRYL1	protein_coding	NA	39.4441439346254	14.7571034278903	2.2790653508273	11.3937662987953	0.918166822448346	-1.41474912897411	1.35289370867296e-08	5.48605788880202e-07	-4.12935760203057	1.85826545940348e-10	5.86437885913723e-09	-1.77895094736761	1.85348121836389e-08	5.7753190557485e-07	-2.73024233156857	1.60905610678943e-07	1.36374099542646e-06	-0.384507882503888	0.0509826972566644	0.184277940557266	2.28682242195917	1.38901350642302e-05	9.44894714237765e-05	1.31594571243571	0.0449551448745928	1	3.68979248737352	3.84774609785806e-09	5.71730185191454e-08
ENSGALG00000013369	ensembl	5	NCLN	protein_coding	NA	35.0845491516265	87.9420918402496	43.1176516069158	85.4781610700897	40.9398429516656	1.32993127177082	1.34937944078451e-08	5.48605788880202e-07	0.263904896136472	0.0910290202610564	0.131869797111328	1.29913235394426	3.70386797321028e-08	9.63115254927372e-07	-1.07489030102295	1.73850376016092e-06	9.97370074938271e-06	-0.0508834022057178	0.681907344880386	0.835183307778367	0.97091613977338	1.89270980340049e-05	0.000122136758165102	0.0776771468596663	0.747768007312478	1	1.04642985581584	6.49103319690766e-05	0.000314583351351648
ENSGALG00000009759	ensembl	5	SLC16A7	protein_coding	NA	84.6855064514267	14.1183365802228	1.19622826879376	14.6617827728568	1.35027584926712	-2.57781817038493	1.38481598754533e-08	5.54141787365834e-07	-6.13544609025632	2.38549268746547e-09	4.23557479396648e-08	-2.51775369562863	4.27185437326493e-09	1.91482283648763e-07	-3.57619193556903	2.08192821643227e-06	1.16397293708537e-05	0.0416653427270631	0.876068684681005	0.948364043559718	3.55794109764946	4.7793222384635e-06	3.99121587548722e-05	-0.142877516048182	0.846033137955729	1	3.544327585424	3.15746636873591e-09	4.85581310845493e-08
ENSGALG00000011291	ensembl	6	NR1D2	protein_coding	NA	95.2817855754495	16.202529450762	12.7903991945848	32.2221409048186	15.3595399572492	-2.55157653331438	1.3802418241998e-08	5.54141787365834e-07	-2.935425692673	2.15565775275945e-10	6.45522180204524e-09	-1.54808770705109	5.62815275688686e-08	1.33800440388915e-06	-0.391589614053345	0.19039378427296	0.252497144774626	0.982695035569208	0.00220905153448281	0.0267647635296722	1.31601236364631	0.000167573013858177	0.000758783729417578	-0.254351093114455	0.424579541024598	1	0.86218140723313	0.00354779522012964	0.0104988458551244
ENSGALG00000009782	ensembl	5	NAA15	protein_coding	NA	48.3057054518705	106.83049825454	80.5987080007958	108.808200237296	92.8422975345085	1.1480766818073	1.38598569320054e-08	5.54141787365834e-07	0.699935407471833	0.000817666366212991	0.00207881680435232	1.18500074781174	9.29268803624996e-08	1.94924666230551e-06	-0.45526180320064	0.0112800383289008	0.0214033369759734	0.0165162074202703	0.878413440300417	0.949966251605804	0.413315365502385	0.0478372463220595	0.0881244095419369	-0.194077712656897	0.409087141867365	1	0.134333368663299	0.514492001429689	0.631546117397422
ENSGALG00000008094	ensembl	5	HSPD1	protein_coding	NA	107.092033107897	287.340481155062	70.1991504265391	270.893978826206	67.5256818118066	1.42622303689821	1.37617872520862e-08	5.54141787365834e-07	-0.643130406432832	0.00194275481697929	0.00447674746330769	1.35074560835111	3.19978965358423e-07	5.07634499374582e-06	-2.07724014288028	3.60759397582157e-09	6.42533356142961e-08	-0.0954643747447395	0.528736420842211	0.726671525063674	1.9259667618258	7.70110299629546e-08	1.5265434201084e-06	0.0623045971031242	0.807522799270494	1	2.10194278301623	3.90134862980697e-11	1.00886425539711e-09
ENSGALG00000009975	ensembl	6	CCT2	protein_coding	NA	54.895109660103	131.744157110038	35.1509725289013	94.3206972689726	33.6048644524143	1.26628109772185	1.38004208370473e-08	5.54141787365834e-07	-0.677334229572765	0.000304013232564497	0.000868369288595828	0.795404500435822	4.83614633525621e-06	4.62009675440943e-05	-1.95126301868567	3.43850582830584e-09	6.23757022187411e-08	-0.491144472645714	0.00322588993409869	0.0342626545387231	1.40438056323375	1.24574905194649e-06	1.36519805705209e-05	0.0720715129199205	0.766193221148115	1	1.46531264444707	6.01758380328128e-07	4.97072782396985e-06
ENSGALG00000030411	ensembl	2	PSMA7	protein_coding	NA	92.4404526163357	196.446299947622	65.5188872411951	157.575545677798	61.3795042153219	1.09141674283337	1.38708832882562e-08	5.54141787365834e-07	-0.529887270364537	0.00182342093409513	0.00423633269620991	0.782270701291507	7.67328706660946e-06	6.76773908965685e-05	-1.62929232061029	3.32388299845992e-08	3.75117695808828e-07	-0.328777283985795	0.0335714765486556	0.141855628551026	1.24474562718153	6.7767993617416e-06	5.30849283336425e-05	0.0980902982808577	0.68918557313213	1	1.35625115006432	2.59394416966681e-07	2.36005955561093e-06
ENSGALG00000011389	ensembl	5	TRAF3	protein_coding	NA	31.8665296719606	192.380823904181	533.562123248756	311.740909275526	493.7813901471	2.59688881451365	1.39503778449936e-08	5.56053836188884e-07	4.02441763100111	7.54941546191816e-12	6.22693762689002e-10	3.30478653496642	3.95904621634222e-11	6.80726998223262e-09	1.42508516250114	1.18154198083797e-05	5.20529948350123e-05	0.687862277964273	0.00870360790279594	0.0609966907204541	-0.786447993349655	0.00220930954429463	0.00679769703651515	0.120791788229381	0.640161001809399	1	-0.764994703398812	0.000328526600307519	0.00132096347053271
ENSGALG00000015019	ensembl	5	NA	protein_coding	NA	35.8192436773622	12.9864939100797	6.49820026224444	11.2903121594468	7.47838055844038	-1.45933901638945	1.40618169289605e-08	5.59227642482507e-07	-2.50025668569578	3.44390539101841e-09	5.65766065077772e-08	-1.6523012787283	1.36564717339658e-07	2.61496143942975e-06	-1.04704181373428	0.000199924016256551	0.000616323144508738	-0.212819697370903	0.225971196401335	0.448326613314445	0.780552616531903	0.0117963234865633	0.0277584704480334	-0.195355233326344	0.576162221613071	1	0.628519524355192	0.0881104560142549	0.159374932683533
ENSGALG00000001949	ensembl	5	MDH2	protein_coding	NA	73.2354304799537	178.091708166399	54.3910058898244	135.0985390613	50.1168911283185	1.28556187247068	1.41003821408156e-08	5.59495524314349e-07	-0.463361191268291	0.029345781369836	0.0485405236585091	0.896887117458289	1.42133522609132e-05	0.000112592296549046	-1.75621747616697	6.77541204290588e-08	6.66470021769443e-07	-0.408700676922608	0.0039430454364772	0.0386563595551568	1.29600113531057	1.62702925511313e-05	0.000107802187132977	0.119290529219959	0.683144618837494	1	1.41287867113951	3.70004008806636e-07	3.23256981451444e-06
ENSGALG00000009871	ensembl	5	NA	protein_coding	NA	29.7523118686997	11.9103726109126	11.3874126656777	14.0258771193777	7.42420313778477	-1.31672572186936	1.42022225909828e-08	5.62267271856521e-07	-1.42518758218121	3.82729228678175e-06	1.91071127000993e-05	-1.07145490918511	2.56928352803783e-07	4.30122531960467e-06	-0.116470822325307	0.620461401287858	0.682080707432018	0.225153149482029	0.174431500171734	0.385978031545969	0.28449083748503	0.300164822290523	0.40072129157916	0.624502012279948	0.108300083033062	1	0.979955916463822	0.00785546540023087	0.0208774373760596
ENSGALG00000016721	ensembl	4	PLCXD1	protein_coding	NA	50.5799071042034	16.7066539481823	0.881224666128989	24.4401663973261	1.3720029885844	-1.59460049480169	1.44916134890231e-08	5.72435015528199e-07	-5.85797580631696	4.52350279798279e-12	4.46708607769334e-10	-1.03655201421356	2.30746561564607e-05	0.000168511136650713	-4.27682357489056	1.11200322808526e-09	2.64145847882199e-08	0.538026998097794	0.00965897427611894	0.0649772100365935	4.75405267762506	1.75689143083979e-09	8.97751092189008e-08	-0.617537008216486	0.38472343295325	1	4.38581169654426	2.47811769863314e-11	6.87071812406519e-10
ENSGALG00000003103	ensembl	6	MST1R	protein_coding	NA	11.2126599884905	71.2633929686302	118.123963065144	97.6960730096041	99.1871892935591	2.67389622511575	1.47778255253094e-08	5.79887690864487e-07	3.36182231964775	7.76291235309856e-11	3.03911967355827e-09	3.1407260215976	3.36419490910493e-10	3.1793450597982e-08	0.680733764851428	0.014110063502065	0.0260614370326047	0.446072909104277	0.126530845712766	0.318944060585715	-0.28346161530153	0.269722932677126	0.367876296601374	0.258647057765811	0.32727824280331	1	-0.104798247710956	0.611960709892506	0.715895471748334
ENSGALG00000007868	ensembl	5	BCO2	protein_coding	NA	0.326124314557019	9.35725587230264	1.56454973443521	13.4079147173187	1.2922657993639	4.83760420454502	1.47852545639589e-08	5.79887690864487e-07	2.20855094599207	0.000862077907880442	0.00217880739967253	5.37004194005499	7.79654396434871e-10	6.01086183356674e-08	-2.63565860408413	8.2970842771125e-05	0.000284800131659995	0.512544731919236	0.268185449054533	0.497537078995311	3.09577169341348	1.17073760832739e-05	8.25480372209339e-05	0.290437136475283	0.708795635642069	1	3.2266308126665	3.0367329051738e-05	0.000160059043499685
ENSGALG00000005460	ensembl	6	SLCO4A1	protein_coding	NA	18.6828613918156	139.792879913073	310.214057370322	195.203564096996	330.777166444122	2.9071566822248	1.47429023950311e-08	5.79887690864487e-07	4.01194870875367	1.02287049848615e-10	3.78683518305881e-09	3.40082460193781	8.23149222496485e-08	1.78854351459125e-06	1.10189627960305	9.10659722404582e-07	5.79145318394636e-06	0.473103150537741	0.0128509494315798	0.0781099547400797	-0.682504784944515	0.00367603802823148	0.0104104070340346	-0.0844007630750543	0.663579223134525	1	-1.01440200222984	1.05185568859642e-05	6.20661943408788e-05
ENSGALG00000009880	ensembl	5	INPP4B	protein_coding	NA	16.2039318797522	1.18187408256023	16.0270648578918	2.25070639775318	14.974528955741	-3.76524558492602	1.48122410512092e-08	5.79887690864487e-07	-0.057569106098329	0.858614896223199	0.889115325231893	-2.83093983353981	3.85963881061707e-07	5.90444135732932e-06	3.69680565342546	1.63874993121502e-07	1.38423576602103e-06	0.915735272702073	0.0387737771468469	0.154854601525395	-2.84327395142227	6.75766772840676e-06	5.30059274118402e-05	0.107651548161165	0.798886910568435	1	-2.85580042322095	6.87944844585559e-08	7.22814971794678e-07
ENSGALG00000016036	ensembl	5	DOPEY2	protein_coding	NA	94.5237948150375	266.872647953396	627.704125284407	313.584647712984	578.507890208648	1.50154298146641	1.48574701764551e-08	5.80365801692727e-07	2.69590440843912	1.12017491775231e-12	2.08453632176375e-10	1.74434175044085	1.16464583974408e-10	1.608465204387e-08	1.18791367386976	1.40005005787403e-06	8.32146092390577e-06	0.222551752509196	0.163124422737416	0.369844073633212	-1.01913729313217	5.47387507894971e-06	4.44638521893614e-05	0.122706154492807	0.57026436434678	1	-0.937520963329101	4.39868946058458e-05	0.000221929286274844
ENSGALG00000033277	ensembl	1	NA	protein_coding	NA	12.9858124757146	29.8355202745444	163.408594668299	38.9927260967316	162.702966381813	1.20359740447069	1.51892786287491e-08	5.92011396310759e-07	3.61729900491895	8.17823061071956e-12	6.56424372946248e-10	1.6005732142783	9.91672818514229e-09	3.60157537269486e-07	2.40589414613873	6.63982757702385e-10	1.77919038336776e-08	0.376883121889443	0.00615304385619905	0.0499345359668822	-2.08037191742673	1.35644517529478e-07	2.33531765830869e-06	0.00744504015257571	0.977835164213307	1	-2.14940961517081	8.07802168579756e-11	1.92666845580664e-09
ENSGALG00000033260	ensembl	2	SIAT9	protein_coding	NA	16.1664455035157	1.14592729011069	2.94680009416889	1.37323631243471	3.44553012419996	-3.80355976128216	1.56055183600867e-08	6.06888941888504e-07	-2.48857841362316	9.76255163542292e-07	5.94615844239307e-06	-3.53864645012189	4.24484309187434e-09	1.91322697099916e-07	1.30900756351311	0.0152850332657941	0.0279032417432889	0.247850641225131	0.601829124211737	0.779495653332237	-1.11870289325484	0.0387913292517025	0.0739639858538265	-0.214550237487712	0.663267787724548	1	-1.48986557907992	0.0167771957782575	0.0400202941227047
ENSGALG00000043826	ensembl	2	ANXA11	protein_coding	NA	87.9231036773409	386.557085556536	604.896981957365	394.242251644995	612.602411535144	2.138671394427	1.58375268944269e-08	6.14551981788599e-07	2.74184442397322	1.81389282834845e-07	1.4393333007761e-06	2.17963597104323	3.49810928957621e-07	5.4512203095896e-06	0.595623532763286	0.0231375862340779	0.0400583562319139	0.0200725548792424	0.894001933199947	0.957473494442927	-0.624712377342203	0.0468085559855434	0.0865195370256447	-0.0106453825456752	0.977731217622259	1	-0.683580569500408	0.00144903513362799	0.0048140501944647
ENSGALG00000018700	ensembl	4	PLPP7	protein_coding	NA	18.8261626061632	5.45476584442013	0.889079114944509	4.11682433608658	1.30351018713629	-1.78295265605933	1.59560678791055e-08	6.17788020217878e-07	-4.38744224890753	9.41383738588626e-07	5.77176259396961e-06	-2.17922247200222	1.47461292213697e-09	8.93818825700815e-08	-2.62583665503294	0.000324012651096959	0.000947039305118449	-0.4164677152757	0.0755225370780002	0.23384448771483	2.15142167002127	0.004592586085696	0.0125921819083395	-0.52047640868628	0.547135197137062	1	1.76151651445301	0.00444483965688458	0.0127644815371209
ENSGALG00000027786	ensembl	3	SOCS3	protein_coding	NA	84.1170330011473	598.145712693962	303.415350659291	723.855295884592	263.375652883682	2.83390817833416	1.61138664507849e-08	6.22526471366805e-07	1.81003136565727	4.6568048724208e-05	0.00016668156393283	3.12093923040124	1.29531319564703e-08	4.39556280947557e-07	-1.02960027374877	0.00219969336933148	0.00512135232398791	0.26634636335739	0.167956108455628	0.376967924782189	1.24401031200665	0.00110717415012475	0.00376584891851643	0.213832992639731	0.582181938764769	1	1.46102087335254	1.82946940837205e-08	2.23477507021292e-07
ENSGALG00000031387	ensembl	2	YWHAZ	protein_coding	NA	229.816335242724	421.965030991489	461.569487930059	356.439272395884	432.115171155412	0.880487662924857	1.63779419656487e-08	6.31340929544239e-07	0.970369258020104	3.54601432650909e-07	2.52049493859186e-06	0.648245038021522	4.05456106170609e-05	0.000267936369709285	0.081308278391664	0.445887041326109	0.520869774728161	-0.252635502650955	0.0201607364835089	0.103289252668936	-0.388921004066127	0.018378920036148	0.0399929553563288	0.10168498612857	0.620867790112542	1	-0.364714048764518	0.0678076376615388	0.12846762824041
ENSGALG00000010570	ensembl	5	BTF3L4	protein_coding	NA	132.543461852279	265.510673296318	73.1915819439894	162.215362878431	69.9365339861637	1.00592308380092	1.66682817103715e-08	6.41127036991052e-07	-0.891172523867953	2.23638490523565e-05	8.80035233137055e-05	0.306364654418154	0.0291938067877201	0.0645576469637116	-1.90592807634893	4.9647988137529e-10	1.44699485123499e-08	-0.720173387213466	1.07758301760096e-05	0.00113769815732815	1.13410006304565	1.04363328842769e-05	7.53036873432364e-05	0.0699736382809801	0.745217226843998	1	1.06106986176013	1.19906054670181e-05	6.95383909268377e-05
ENSGALG00000006207	ensembl	5	HM13	protein_coding	NA	64.0915676443061	130.907108729149	42.0048732117099	144.441647000012	48.2571354554971	1.03372659391944	1.67256694997296e-08	6.41929734642462e-07	-0.644030981256841	0.0036506668635085	0.00779346880334618	1.18689305534532	5.06334378484882e-08	1.23264377017828e-06	-1.68573212725441	1.1928637650532e-07	1.06006871901441e-06	0.132608335100271	0.218166854422794	0.439651250266205	1.7639589399466	5.82755238296761e-07	7.39615276446242e-06	-0.190198018472954	0.469288140833057	1	1.54433092683698	3.04756340400589e-08	3.51068899024045e-07
ENSGALG00000008835	ensembl	5	NA	protein_coding	NA	9.60774251142174	1.91770449287779	2.534834006796	1.66872855237103	3.42368132783288	-2.32080598587193	1.67829138606916e-08	6.42723441924264e-07	-1.96913845201711	0.000228672956817605	0.000674431750828836	-2.51074391543947	2.26334064992865e-06	2.46805222980433e-05	0.343475578410185	0.477519268833669	0.55088493191299	-0.210108291511703	0.605183134197836	0.781854265245448	-0.621365165367507	0.32143388376713	0.423011515224872	-0.436890777193383	0.503294144783428	1	-1.21607738898325	0.047903365086575	0.0969678756862101
ENSGALG00000008445	ensembl	5	SLC24A3	protein_coding	NA	26.2337819263127	7.14790871291613	9.16942143649997	4.12302655347724	8.13453009284972	-1.86976764587265	1.69600994126216e-08	6.48097016250136e-07	-1.54978411450916	6.46779142272605e-06	3.00372094131251e-05	-2.65495173730412	4.32874171971161e-08	1.08939416173983e-06	0.3087693497594	0.254812432986088	0.324571952683293	-0.804886174730685	0.0090786477811733	0.0623864232593684	-1.17486812084677	0.0046880423658491	0.0128099500554788	0.180694543165257	0.620456977999426	1	-1.12917563471405	0.013733028640452	0.0337385293419798
ENSGALG00000008508	ensembl	4	PYGB	protein_coding	NA	62.5190803759678	13.7348216567002	109.049095818165	16.4128658956171	115.70326088155	-2.18209184770705	1.71886335325377e-08	6.52574082580881e-07	0.767769023947495	0.000994415501245769	0.00247309503125327	-1.9145487480267	2.05311291370569e-08	6.19032912472016e-07	2.94330474333342	1.51363455257151e-09	3.33050685532367e-08	0.247033358835108	0.26670960892112	0.495740880365385	-2.74924790574264	4.40299271480114e-09	1.78743200787008e-07	-0.076429475379265	0.748777548245125	1	-2.94824165733643	2.71172967788217e-13	1.44883842789705e-11
ENSGALG00000004614	ensembl	5	NPL	protein_coding	NA	84.1743701240499	19.8326615651562	92.4324910675195	32.9727452656037	81.9061854027224	-2.0812654336938	1.71531725608381e-08	6.52574082580881e-07	0.0949629629265133	0.599293015928962	0.664526537757422	-1.33940110008615	1.59975633857131e-07	2.97257049888018e-06	2.16961791008944	1.13008538874737e-07	1.01453733214511e-06	0.722370571880037	0.00396607057607147	0.0387091635782821	-1.503245280183	4.58226544903839e-06	3.87149180820268e-05	0.179800460039595	0.527010115062561	1	-1.21848745415014	4.46037742236089e-05	0.000224654768854613
ENSGALG00000045199	ensembl	1	NA	lincRNA	NA	48.1130305025627	151.058280189575	188.494050334803	157.954056827976	170.41817014679	1.65376241152931	1.71484051291306e-08	6.52574082580881e-07	1.93361083359852	8.02429222981719e-07	5.0178231524627e-06	1.726162592603	6.48387500337133e-06	5.91455914941678e-05	0.270507530339244	0.204871924467902	0.26894456333563	0.0524682863457375	0.784782785427817	0.899042739979808	-0.272551155270642	0.344947875690009	0.447193285557857	0.145207244493223	0.667118984124216	1	-0.0322296274909326	0.891407254085003	0.931025354266559
ENSGALG00000012545	ensembl	5	CYTIP	protein_coding	NA	28.4547313310569	5.73801275851227	39.3439189790511	5.60161462580176	39.0432982051647	-2.30466728890763	1.72364487336666e-08	6.52979085862913e-07	0.432959273614407	0.0243644758498417	0.0412647000538605	-2.32633339881289	3.46730386374902e-07	5.42244371147512e-06	2.73284071212498	2.62855103702031e-08	3.1204883361494e-07	-0.0427323542032693	0.899562830870903	0.959855483399278	-2.82131498979718	3.38778671714054e-07	4.80896745110219e-06	0.0149398472389066	0.952521550118448	1	-3.25521932700149	1.11994844569846e-11	3.49143712435154e-10
ENSGALG00000008385	ensembl	5	PPIP5K1	protein_coding	NA	10.6539222849298	2.59594940327048	14.4463552751707	1.96134334659581	11.4320501237843	-2.03155998034144	1.72993985210404e-08	6.53954467102901e-07	0.400312599800806	0.0633882399305803	0.095683854143387	-2.42985944054209	1.96657248817646e-06	2.20321295074352e-05	2.42496721122177	4.48483973166909e-08	4.79237159898354e-07	-0.417584521807246	0.247349355137616	0.472444525112357	-2.90376722588548	1.53197487165077e-06	1.61058937164338e-05	0.34987251651775	0.279624550597078	1	-2.6751255578982	3.30807213764842e-05	0.000172703570049254
ENSGALG00000027397	ensembl	3	DUSP22	protein_coding	NA	12.1544551647848	33.8568660229199	25.1021870780968	24.1879493396449	22.5909490317112	1.479908164138	1.76527137740981e-08	6.65878546611794e-07	1.01133828181304	0.000167042718855084	0.000510671475778374	1.00598969730139	6.51481112144222e-06	5.9366174127896e-05	-0.476159549431781	0.027892554355433	0.0472825647540418	-0.494582554836429	0.00352952397786897	0.036112905985437	-0.0753498794535365	0.74322487842368	0.810799162969741	0.158751217127152	0.594014860326629	1	0.0427800510882866	0.876332157478291	0.920861230520887
ENSGALG00000028774	ensembl	3	S100A10	protein_coding	NA	29.5730999192706	94.1292716558379	16.2334145401787	89.0418694897918	14.5659413901243	1.67355535009496	1.80135310341567e-08	6.78033936870251e-07	-0.900541920220462	0.000630475874855262	0.00165311827688034	1.60309106826201	4.62261347411557e-07	6.83975586262656e-06	-2.58384211902557	1.7069545183392e-10	6.82103394788736e-09	-0.0907811564634277	0.523564586213232	0.72288731048672	2.4372883816776	7.142232152445e-09	2.5434231041134e-07	0.155366018052257	0.688851269039241	1	2.74817744632393	7.2111336015563e-09	9.83377086486862e-08
ENSGALG00000009230	ensembl	5	TMEM131L	protein_coding	NA	113.548272531598	41.7378622964449	53.6184579557412	34.3414001392137	50.5057539139433	-1.44032057040244	1.81114200671001e-08	6.78811390062868e-07	-1.11756589694193	8.79911548564538e-07	5.43849690600121e-06	-1.7124181549535	1.06275167687821e-09	7.30506678675073e-08	0.31305923831846	0.0959590103249191	0.139287158009201	-0.292077865355065	0.0951364872673819	0.269119596586102	-0.664213247818549	0.00302236837135988	0.00885010681855137	0.0944216679165407	0.67569947122622	1	-0.537288466928124	0.0276000803386713	0.0611373726046498
ENSGALG00000006352	ensembl	5	CH25H	protein_coding	NA	43.2238958402682	12.6714665557304	43.8851920678902	28.5095123740869	40.566651934454	-1.76717732351403	1.81059408884889e-08	6.78811390062868e-07	-0.0189708572328652	0.926077212631305	0.943904977596722	-0.587102477869571	0.00522547650901472	0.0156054070804385	1.74074612210127	3.32519388649139e-07	2.47880653675766e-06	1.15953529744653	1.04597527223835e-05	0.00113576386254797	-0.637565051294151	0.0139500141160761	0.0318831553936271	0.118520712381899	0.645250266730015	1	-0.445752659052885	0.0776860356393974	0.143758830873705
ENSGALG00000008466	ensembl	5	NA	protein_coding	NA	39.8173595455205	6.62486895704402	9.99020887016149	6.69636036381018	11.93028237329	-2.58004054520927	1.8335434476519e-08	6.85745249421811e-07	-2.02609545623227	1.64655467815694e-08	2.02541204567128e-07	-2.55474137531305	7.21346119592838e-09	2.78677408575888e-07	0.543605224086703	0.0692348355679902	0.104653017423178	0.00517180712149428	0.985934305757268	1	-0.591796001542027	0.0558012683017669	0.0997873783400512	-0.247643445905357	0.411065845934297	1	-0.944388387412463	0.0126250218307328	0.0314204493473908
ENSGALG00000015040	ensembl	6	SLC16A10	protein_coding	NA	15.7283750089143	2.86539224818859	2.16055672748099	2.42633718396052	1.88935706249308	-2.44797641610389	1.84356057890801e-08	6.88027767644266e-07	-2.89694650909925	2.63631449072618e-07	1.96524597089588e-06	-2.67898166660981	3.29905013634203e-09	1.60639067303657e-07	-0.459099828902213	0.272239890487477	0.34328786190738	-0.250637091972729	0.406536233142014	0.631838541659622	0.148232716947974	0.753183730877151	0.819010113485139	0.206629115058586	0.762930224914338	1	0.728710089256029	0.271022211740992	0.389695577749133
ENSGALG00000030187	ensembl	2	CAT	protein_coding	NA	59.7500927496682	20.1061681349667	14.3534531963351	17.2847707212267	15.5936017355814	-1.56797314546013	1.88519724729711e-08	7.0207621213959e-07	-2.08314570351437	3.93112827022176e-05	0.000143781466362793	-1.7748920390821	4.29952791375291e-10	3.84805255858324e-08	-0.524619840051293	0.173583501348576	0.233365260933481	-0.227843607783146	0.22165946771805	0.44397562939242	0.23731984703373	0.565915588318326	0.660491614863524	-0.104542917279067	0.84352856823853	1	0.184604695904673	0.571516964077587	0.681832848822847
ENSGALG00000015052	ensembl	5	UHRF2	protein_coding	NA	24.8209993729942	5.45405034693272	11.3671321404831	4.55935303722604	10.7259984797793	-2.18037694435115	1.90523628997461e-08	7.08038974739403e-07	-1.15713679534343	8.45184503072824e-05	0.000280844105765862	-2.43218720621552	2.03156370506742e-07	3.5818281652633e-06	1.0158912925459	0.00169691819889384	0.00407380880908986	-0.271133917318298	0.37477077481801	0.602610205988775	-1.34134467002143	0.00117051140189042	0.00394918415017848	0.0947309906434856	0.767458669486555	1	-1.38137874722946	0.00234086762486119	0.00731125996976013
ENSGALG00000034855	ensembl	1	HK2	protein_coding	NA	50.1541520713531	109.382156012981	456.848344055513	143.023127420704	352.554159789044	1.12835967641809	1.91231983341582e-08	7.09172110375176e-07	3.15178435724593	6.40985593954969e-11	2.64489313862452e-09	1.5270611468955	1.46784057289517e-08	4.84084457605089e-07	2.01596252269269	2.33905292678612e-08	2.85924007976679e-07	0.377991808674103	0.017078300327426	0.0936961183381691	-1.68744510210895	4.13527991956208e-06	3.55104789575291e-05	0.380301182747675	0.240943401122086	1	-1.27642794580077	8.0260749843967e-06	4.91918919371427e-05
ENSGALG00000016849	ensembl	6	NA	protein_coding	NA	98.4942546439366	48.3532191706569	37.1872282867835	36.5432175070715	35.5472441562228	-1.02236748091301	1.93785805020183e-08	7.17129869609426e-07	-1.44069528626695	4.87520882932484e-07	3.28968985803731e-06	-1.41729543764453	4.31712226772725e-08	1.08939416173983e-06	-0.424574535806639	0.0232863167885702	0.0402960106821704	-0.414740314834045	0.00524598549156462	0.0457637384470089	-0.0417251535662256	0.84673193343837	0.891729310765063	0.0700093839924964	0.787551465539196	1	0.095684558344275	0.692913607109536	0.781573112536667
ENSGALG00000003750	ensembl	6	PLCG1	protein_coding	NA	16.9865629230579	3.78080794406965	18.8558602850266	5.64410617799061	17.6630558514732	-2.16430438537574	1.96456345026268e-08	7.25485216989861e-07	0.112862851211765	0.622086496613915	0.684577022707628	-1.57577658137247	7.62237674028889e-06	6.74313730955199e-05	2.27078011804741	3.52483282626256e-08	3.93342175145361e-07	0.568562310590902	0.0207898197868889	0.104891920842116	-1.75449421056886	7.74806955776138e-06	5.89081170788622e-05	0.100748021222931	0.72068466795365	1	-1.73635468382043	1.59012207752957e-05	8.99619114219979e-05
ENSGALG00000043787	ensembl	1	NA	protein_coding	NA	24.2878114394046	0.935285710627334	1.4110651098859	1.3573993150164	1.71397219133732	-4.67490634122068	2.00444664222184e-08	7.37116382363504e-07	-4.11818608114192	3.94860790683205e-08	4.12655349502341e-07	-4.15179627319441	5.71695540793653e-08	1.35252546649675e-06	0.544681883753612	0.393922770542246	0.46959239149954	0.516901300211106	0.387197013010097	0.614439748550283	-0.0843638819546357	0.900943945040489	0.931192606921956	-0.269622703728103	0.690690718634668	1	-0.0497475182325668	0.939019678677518	0.964535026692772
ENSGALG00000006749	ensembl	5	WDR37	protein_coding	NA	36.7647135423558	16.7191261250373	118.0019207494	17.9235672363088	106.164598956225	-1.13314166857775	2.00252475155568e-08	7.37116382363504e-07	1.64501077179067	7.61604216748691e-10	1.70758659719496e-08	-1.02044497766745	7.19179972432567e-05	0.000432936491623961	2.77109558965864	4.23719409067199e-13	1.55169578595484e-10	0.0920323991048439	0.62441215658853	0.795183430305961	-2.73107826557886	3.43663706696695e-09	1.48810621334064e-07	0.160692497985413	0.395597027253641	1	-2.75560288670399	2.49741747376589e-12	9.42051595576327e-11
ENSGALG00000005002	ensembl	6	VDAC2	protein_coding	NA	174.64714412763	425.380315217153	173.381068215471	423.276563707878	156.962601660843	1.2881387044928	2.04506842296766e-08	7.49995874745052e-07	-0.045957365106661	0.741337305568511	0.789388608994626	1.29183196706088	1.35067798897635e-08	4.54831756517746e-07	-1.34271161814098	2.0380369507405e-07	1.6681538745878e-06	-0.0165877670438443	0.897274850107746	0.958725852067624	1.27307053702113	5.68431580762068e-07	7.24050023669248e-06	0.150716780949561	0.507052125571792	1	1.4153848093769	6.79862507322284e-08	7.15606176868928e-07
ENSGALG00000013632	ensembl	6	ACOT13	protein_coding	NA	3.39726645148958	11.1323099094646	4.60540099680129	12.8839643910359	4.10737285689613	1.71512841119003	2.04800329888284e-08	7.49995874745052e-07	0.4019631953714	0.122487282655732	0.170689825156371	1.93591124418535	3.20277167741198e-08	8.65383533570022e-07	-1.32029618707966	1.19486656074454e-05	5.25478218783274e-05	0.200359227463925	0.225974160539651	0.448326613314445	1.465245055512	2.99125249346833e-05	0.000178117331741823	0.17766906464305	0.659175844626103	1	1.65454514279175	0.00019728535331009	0.000841718917593387
ENSGALG00000010211	ensembl	5	ALDH6A1	protein_coding	NA	5.66307693857169	1.22645643645227	3.54594751778233	1.21702765941647	3.6047301333322	-2.20230772304905	2.06659220564466e-08	7.55229891701077e-07	-0.69040056167286	0.24914875471829	0.316143565324342	-2.20227177580493	3.6049576484561e-07	5.59787504810612e-06	1.50162915480361	0.0282132157872447	0.0477546371794114	-0.020902319568213	0.952604339431127	0.986966820613011	-1.58576635760288	0.0500488893338492	0.0912897558068279	-0.0160861648811893	0.988670127382172	1	-0.857140141199256	0.206294409494348	0.31518845111618
ENSGALG00000031448	ensembl	1	MAPK6	protein_coding	NA	139.675896547735	334.442242618076	1401.88405334819	460.418018802467	1401.66852396579	1.2636403898361	2.11282283685849e-08	7.70522817973e-07	3.28920922340941	2.38653908164637e-12	2.96029793869975e-10	1.73540691259355	6.81439312557259e-10	5.39564875501419e-08	2.0205143604649	6.42803547346893e-10	1.74908385540073e-08	0.451515335420835	0.00142586196794482	0.0199870826734722	-1.62203592298158	1.07646199075421e-07	1.98970019700078e-06	0.00800021798055675	0.970034311309214	1	-1.65812576103753	1.14616976495403e-09	1.99745552818786e-08
ENSGALG00000008060	ensembl	5	PRKAR2B	protein_coding	NA	1.44415585639963	16.8124182083145	97.7089668660484	45.6571875233511	104.588870166693	3.54169725125887	2.13527008939786e-08	7.75822704640669e-07	6.03662644429183	7.95538282524336e-12	6.41466602303339e-10	4.99092185613423	4.66805437372885e-10	4.06213167234682e-08	2.49289021113537	2.32713231525881e-09	4.63265366224454e-08	1.43094777620135	3.40182954001187e-06	0.00063614212398222	-1.11619909052402	1.09865347546215e-05	7.82818435009065e-05	-0.0924038693396059	0.661319680465591	1	-1.1795395569558	6.71837026414725e-06	4.20268727769325e-05
ENSGALG00000035578	ensembl	1	RBM6	protein_coding	NA	34.475653566938	71.2357219432868	168.755547011244	79.1780065157923	162.068303386638	1.04898687124401	2.13618266609446e-08	7.75822704640669e-07	2.25307616770747	8.25620358882771e-10	1.82092279403279e-08	1.21298130770352	1.00038318003464e-07	2.05910252209004e-06	1.19611298565179	1.37912609096662e-06	8.21772150068179e-06	0.143318614686468	0.217536716338966	0.439271728869195	-1.10349483842657	4.79350189415421e-05	0.000263148583058846	0.0636770575821319	0.785103050434162	1	-1.08272388459163	9.35181335600209e-06	5.60089182868159e-05
ENSGALG00000015969	ensembl	5	FAM135A	protein_coding	NA	146.089505442534	21.3962442271272	25.7975278596203	24.9364316873047	28.1564194330942	-2.76703330228993	2.14551589537243e-08	7.77605740388794e-07	-2.53869605431316	5.52698189719233e-10	1.33635884166227e-08	-2.5358312561945	4.75195045398066e-11	7.88016840378038e-09	0.218875335714697	0.415722315275636	0.490704194058227	0.210506994479751	0.404096127741569	0.630212300707759	-0.0640141468831261	0.768973295686595	0.831202348516724	-0.119294236997955	0.676623106512511	1	-0.203230261589445	0.45564186080441	0.576953798387835
ENSGALG00000015185	ensembl	5	TAF13	protein_coding	NA	32.8365888679447	70.0934559108741	23.5108086062435	61.0473299597369	27.7250115252227	1.09738373815842	2.17357715932857e-08	7.86155129767028e-07	-0.516657361071026	0.0139441868608993	0.0253266084563844	0.90776491101207	7.80603158839624e-06	6.86415323966129e-05	-1.62264259933886	5.25758009714828e-08	5.45881529519625e-07	-0.20973048114631	0.0541498605568873	0.191518359933393	1.35986188095469	7.11453864051795e-06	5.51651346374171e-05	-0.237951290470321	0.408064565466733	1	1.18544122374009	2.3974671961054e-05	0.000129404231900417
ENSGALG00000013189	ensembl	4	LPCAT1	protein_coding	NA	49.916706517663	18.1759899201171	21.644471465847	15.8936197717026	22.0872757092662	-1.45267003993678	2.19071830053325e-08	7.89239904613188e-07	-1.24558718799221	1.31702623702823e-05	5.56117310589912e-05	-1.63766447806169	1.07635242790331e-09	7.30506678675073e-08	0.199170882050427	0.40429890429563	0.480024730814494	-0.204615401362679	0.263168796805026	0.491654916594617	-0.463562072742771	0.0937114621811746	0.154194522345847	-0.0191539720791013	0.951385652799152	1	-0.491730458610944	0.107621792130138	0.187676176792021
ENSGALG00000014226	ensembl	5	NA	protein_coding	NA	61.5025239280883	113.189754763215	20.1292536989586	100.45099343607	26.4060829407923	0.884117407069085	2.19108586557763e-08	7.89239904613188e-07	-1.64667046592032	1.61428519087579e-07	1.30584008675631e-06	0.723095009162115	1.28703248090589e-05	0.000104044727903139	-2.53954148403825	2.92812783550814e-10	9.89819828703116e-09	-0.181324965783594	0.0955573739316104	0.269832533167847	2.30884450062934	1.69074969925368e-08	4.80075753776338e-07	-0.383206221195682	0.21591173626273	1	1.8889049535163	7.08256137514061e-09	9.68850302351919e-08
ENSGALG00000033683	ensembl	2	PHOSPHO1	protein_coding	NA	16.7874113659432	3.40116489910007	56.7446264745148	7.77351472175129	50.6141641651499	-2.2987103264738	2.20399545710015e-08	7.92266506030808e-07	1.72187765580659	9.15887443536293e-07	5.62525139150278e-06	-1.09823570738495	0.000507146132330346	0.00222921098127102	4.01252414420519	2.69574584119164e-12	4.3473229721529e-10	1.18078234264911	0.000108368302193586	0.00427408692833249	-2.89141987745416	4.1791911665912e-09	1.72445592315352e-07	0.171102557855751	0.499087355120785	1	-2.63321955016695	9.7160679387421e-11	2.26811477061366e-09
ENSGALG00000008997	ensembl	5	STEAP4	protein_coding	NA	8.39979046208029	201.145331034913	780.769432066282	384.2936810837	770.985609712552	4.58446273695187	2.21434602701069e-08	7.93899216070866e-07	6.49991462435645	5.98896218741128e-14	4.00089565533577e-11	5.52672323721441	7.32035446921915e-14	1.28677190859934e-10	1.91467218711703	4.63016885057668e-05	0.000170127734229592	0.922844937675037	0.0264182870903157	0.121991685496971	-1.0408601608489	0.00026849416711796	0.00113588218281576	0.0242179466796865	0.921751558906942	1	-1.1458201856553	1.5388663153846e-06	1.15995677923802e-05
ENSGALG00000003053	ensembl	6	PRDX6	protein_coding	NA	262.616602308732	685.600657385958	1192.36825397302	1221.47779048539	1132.18716020484	1.38866791064835	2.22087681283379e-08	7.93899216070866e-07	2.14755603693295	6.11642432661685e-09	8.92236571064489e-08	2.23264013425828	3.12628431720166e-10	3.01944097405334e-08	0.751670475415429	0.000252834438227271	0.000758805490039092	0.823553526263255	2.06447251804679e-06	0.000486900059166871	0.0216437861501096	0.905894970659272	0.93526499437617	0.0762025398555524	0.767979156297733	1	0.102109699226684	0.617543725083841	0.720322865640897
ENSGALG00000034348	ensembl	1	ATAD2	protein_coding	NA	46.1734103788299	18.1527945188723	8.39504765456073	10.0796017934248	8.75999987108371	-1.34225471983687	2.22409307225378e-08	7.93899216070866e-07	-2.49258616006732	2.05060477373074e-08	2.4207878248918e-07	-2.18140308033753	7.47937217848154e-10	5.81736301563489e-08	-1.15972535983527	0.000266436368063732	0.000795552654632968	-0.858873424085068	0.000117560447119092	0.00448708695166661	0.246257475227335	0.430078566916218	0.532126490409888	-0.0541502693732936	0.887553585508461	1	0.186665502334181	0.608226315784036	0.712954212723958
ENSGALG00000007052	ensembl	5	PXK	protein_coding	NA	63.606379795082	142.339395712724	205.30628876415	200.970240201954	194.896897029578	1.16447437231446	2.22660321722003e-08	7.93899216070866e-07	1.6502152544908	1.68094023971831e-07	1.35167280575336e-06	1.6724762491256	2.33392003399145e-09	1.21019605774341e-07	0.47972820890975	0.00919154536239086	0.017902380540732	0.487759424676435	0.000156583716673063	0.00512569732551676	-0.0464713075211914	0.810428234111037	0.864056984242361	0.083342627331081	0.742128421166135	1	0.0692760573750833	0.732467256962752	0.811247523337613
ENSGALG00000014711	ensembl	5	PLPP1	protein_coding	NA	9.27350730485565	2.39098121189844	4.53440458178297	3.56628382213499	3.30033483886613	-1.94967106018035	2.23276143558747e-08	7.94483411229891e-07	-1.06598583921165	0.00617500470596246	0.0123654856141955	-1.36647070500708	5.87006220687595e-05	0.000363243932088278	0.876192055885686	0.0317131906047333	0.0529597629156376	0.563648118183532	0.0609776658847512	0.206009112227976	-0.36643272449857	0.421699052409673	0.524045665836495	0.455580192680857	0.414857471975315	1	0.412571347535708	0.416644347657518	0.539504555662898
ENSGALG00000010811	ensembl	6	LGMN	protein_coding	NA	318.343185143239	978.125455170379	325.556329837921	1572.42831271109	315.013428173659	1.62404615073541	2.24186875011877e-08	7.96112502819955e-07	-0.00112554537182193	0.995559719488273	0.996750512568484	2.32063284146746	6.13268503178964e-09	2.46682694482376e-07	-1.63003492922012	2.20517539668468e-07	1.77891570091433e-06	0.676165981678386	0.000898757718075866	0.0146337063552022	2.25377253771452	6.54272014567434e-08	1.34512204351653e-06	0.0579642020724538	0.805019270349266	1	2.18539561989402	3.15982051580346e-11	8.57086134572972e-10
ENSGALG00000003113	ensembl	5	RGS14	protein_coding	NA	30.069284199439	70.9837465755731	168.044855375075	94.5118748796503	159.646201660119	1.2426407092338	2.28542791603024e-08	8.09944594918941e-07	2.44686957614255	7.64932795928905e-11	3.02157049142433e-09	1.66628280844241	3.61535592318924e-09	1.7083528606941e-07	1.19768576058582	1.57188169312027e-07	1.33868877915059e-06	0.403385521876016	0.00198006119104933	0.0249501904059248	-0.84628094098898	9.19876675347345e-05	0.00045408886478466	0.0774593130711374	0.727134810711099	1	-0.764622516931745	0.00101782561682675	0.00354213793161366
ENSGALG00000035239	ensembl	1	GLCCI1	protein_coding	NA	34.3273262827074	6.10266035180576	18.498646067476	6.78869363558303	18.9330587410751	-2.4876486956441	2.32752944999994e-08	8.2320548636014e-07	-0.934407865028463	0.0085341115885898	0.0164595801518797	-2.32311694619252	2.69461528858109e-08	7.53035731998068e-07	1.54582565186085	0.000398495598733685	0.00113768972462899	0.14384373347211	0.585365869186342	0.767306822071279	-1.45914382981262	0.0013485921032162	0.00444757072989388	-0.024903646695748	0.951313164040332	1	-1.57594154523768	4.1458556757653e-05	0.000211111967174399
ENSGALG00000000613	ensembl	5	RAB11B	protein_coding	NA	120.875208345906	218.266382410481	58.2494428784667	231.294152121608	47.5015798148326	0.856491047294495	2.33545532901093e-08	8.24350075770164e-07	-1.08967213389486	2.51725053950642e-05	9.73344258324766e-05	0.950279588892967	8.489496223444e-08	1.83262857382615e-06	-1.95411012514504	2.11980198942677e-08	2.6314886560836e-07	0.0736169332909551	0.442786135166387	0.662741043317072	1.97088148546774	1.85499402909733e-07	2.983264871315e-06	0.304757071538858	0.31748396535918	1	2.3318622027845	4.33029465991691e-11	1.10797553903958e-09
ENSGALG00000043512	ensembl	2	NA	lincRNA	NA	0.0434761474980946	4.21389059350691	19.719773906236	9.96672372824695	19.9247903060765	6.51722144973696	2.35284665210081e-08	8.25240680661012e-07	8.68172934011834	4.55350716574213e-10	1.14550531861645e-08	7.76674392891152	1.11143025688354e-09	7.45676376164077e-08	2.17456153434815	5.8081143701295e-06	2.83518562616319e-05	1.23208325225406	0.000371256949562076	0.00848308622304591	-0.995052962448223	0.00411146877144401	0.0114698298785023	-0.00735562019211261	0.983899135190717	1	-1.00504676609998	0.00477713598160593	0.0135485945957229
ENSGALG00000004266	ensembl	4	TNFAIP8L1	protein_coding	NA	59.197116820347	14.6827767713487	12.5284790369605	10.0024319764565	11.5787328710971	-2.00614022740719	2.35675743367748e-08	8.25240680661012e-07	-2.27330435337572	1.35611204114365e-10	4.61078093988843e-09	-2.5516429636814	2.22995159133307e-09	1.17359548121116e-07	-0.276793931883232	0.240610305089936	0.308871055774262	-0.565050579705128	0.0422073348723203	0.163598794351851	-0.343467155677754	0.190782699450741	0.277361532623036	0.118122354423129	0.684395911086931	1	-0.330988287971163	0.34556969855033	0.468597096437375
ENSGALG00000031918	ensembl	1	RAD51D	protein_coding	NA	6.8888578706914	17.4782155257052	2.54827122598648	22.6378608658509	2.33909040718645	1.34558812203386	2.35516316250977e-08	8.25240680661012e-07	-1.46198466406878	0.000501740135675852	0.00135498357734062	1.730621629502	9.91389029961466e-09	3.60157537269486e-07	-2.81214093015259	2.68897846832942e-07	2.08775898923563e-06	0.364716379779033	0.0324206431782151	0.138988108145086	3.11893547010238	4.85739338531603e-07	6.37188514381233e-06	0.141389166299802	0.797055253767071	1	3.15783393690093	8.34603488267935e-10	1.50314140540715e-08
ENSGALG00000032882	ensembl	1	EVA1C	protein_coding	NA	0.829766300745611	9.39464776366763	19.3333644525318	9.1750784837001	19.7980815038622	3.49868545821971	2.35149430804539e-08	8.25240680661012e-07	4.49052206829737	1.88220284739074e-08	2.26147379709053e-07	3.47713003110163	4.28498098437943e-07	6.41579180097288e-06	0.984183338023593	0.0038673784434848	0.00838337381669452	-0.0433824230583574	0.875218582005025	0.947882550097762	-1.08299234072039	0.010379417367276	0.0249315931240745	-0.0281100271884481	0.937928655254855	1	-1.20169341205906	0.000801559554161888	0.00287899751594967
ENSGALG00000033254	ensembl	1	SPAG1	protein_coding	NA	19.6608470005245	57.4351092460606	62.6325336423261	54.234268494076	61.0481103882057	1.54984237933377	2.37464307444168e-08	8.28203888145553e-07	1.63404421477882	1.57746498631327e-07	1.28136227030567e-06	1.47800520531359	3.38046783374871e-08	9.05821091183458e-07	0.0782790465310231	0.677716321052433	0.73332702317388	-0.0917520006899969	0.56500439857005	0.7535392502325	-0.218657808999465	0.279129037895777	0.37777411673329	0.0437326887727331	0.85927275980264	1	-0.262356621426858	0.251400743436462	0.367250250820754
ENSGALG00000032037	ensembl	2	NA	lincRNA	NA	7.36983302389378	2.4120500563012	17.3041075430933	3.10120507432662	15.9479177405063	-1.60639792318973	2.37254701066884e-08	8.28203888145553e-07	1.19471298252293	5.47478833644638e-05	0.000191793034688958	-1.23448050250353	2.27127892944764e-05	0.00016621374280529	2.79136780694208	7.16368345810381e-09	1.10819441676483e-07	0.351420752650178	0.159715882235951	0.36684856611468	-2.50039597353962	1.00813851793968e-06	1.15748261713545e-05	0.128753014954093	0.686892952843785	1	-2.262961681829	6.72026804182163e-07	5.49692283104424e-06
ENSGALG00000008811	ensembl	5	SLC1A4	protein_coding	NA	36.1346496398011	5.70612343625047	26.8279222053818	9.131059846021	26.0786992340319	-2.65667953446442	2.38070203117534e-08	8.28672877306933e-07	-0.46820602226824	0.0430188055502726	0.0680940624910124	-1.97217543071962	5.14241305712312e-08	1.2450872826186e-06	2.18600991356305	1.87913079022849e-06	1.06966842715792e-05	0.665613640973719	0.0350874434789714	0.145258379998436	-1.57488793187151	4.00873040717554e-05	0.000227559006294291	0.0497160441966893	0.859954357246203	1	-1.59163491745063	1.24294960867257e-05	7.18702902014684e-05
ENSGALG00000026279	ensembl	2	COMMD8	protein_coding	NA	16.494596221004	44.0048994123448	5.14558188762712	32.2117629131822	3.66209966628209	1.41924285502516	2.41770545834044e-08	8.39889852701744e-07	-1.72087782763347	6.86166730782397e-06	3.15827148303037e-05	0.980850424083106	1.07860614727553e-05	8.97290054747247e-05	-3.15090245487874	3.00296648711399e-09	5.65162151075906e-08	-0.459164732333113	0.013080374140168	0.0789036641863331	2.63823245980867	2.32402572337999e-07	3.56161501007615e-06	0.494053144954183	0.264996355099871	1	3.12681905971357	5.35466761861422e-11	1.33889541109532e-09
ENSGALG00000009145	ensembl	5	NA	protein_coding	NA	78.7061267827423	16.4408213821018	10.8503557342737	14.6878724581641	14.5702269438614	-2.2551453037723	2.43180652315293e-08	8.43122190611089e-07	-2.89480459077761	6.8494654562217e-08	6.52220497234372e-07	-2.40817622370155	6.19629315046391e-07	8.63746558277991e-06	-0.648931161864621	0.021819296816726	0.0380118532650555	-0.173228765686985	0.379525285349886	0.607364845764776	0.416026968752395	0.206580524447237	0.295609936399669	-0.416631201466094	0.27432879091109	1	-0.0626839092180711	0.8520793586718	0.90336683995414
ENSGALG00000046593	ensembl	1	ADM	protein_coding	NA	0.302298464494573	23.9252867715427	37.8496474688097	68.380604429503	38.7343903309137	6.32242816709124	2.46511102123836e-08	8.49641598653488e-07	6.93645657630899	1.38302569382639e-10	4.68416679115226e-09	7.85545148847254	1.93854450766439e-11	4.42542017606813e-09	0.614075418401162	0.108164058588098	0.154577871696064	1.50681894441588	0.00167276453771168	0.0222208294739662	0.841458108383291	0.0072803275496803	0.0185227381195948	-0.0247354512539634	0.942831847133756	1	0.839056859296345	0.00101576336896067	0.00353706190562412
ENSGALG00000008053	ensembl	5	NA	protein_coding	NA	13.1663113991841	2.65185982335045	4.19177560946219	4.12181979626838	4.64279761020739	-2.3060583386871	2.46400917575329e-08	8.49641598653488e-07	-1.68098593628295	0.000252135693343247	0.000735608500844415	-1.66038923628846	1.37863997795236e-06	1.66212164145725e-05	0.612024152820988	0.155393921165122	0.211745298158179	0.625788018011367	0.0443634820033292	0.169048620562437	-0.0485394983767619	0.915719792271208	0.942625647447551	-0.137374107521399	0.801949132308754	1	-0.172378957851919	0.712063229165413	0.796883392262662
ENSGALG00000007926	ensembl	6	ATP5H	protein_coding	NA	30.601256056692	60.7244911473085	17.874634147385	49.3959468101008	16.166952816799	0.993170657597085	2.45570039084016e-08	8.49641598653488e-07	-0.805670767667247	0.00064703206919039	0.00169047706781045	0.704098152465819	0.000340980677042042	0.00159578230592253	-1.80788769008292	2.84457998448059e-08	3.32681483481037e-07	-0.308903315706381	0.0381995075995391	0.153303868626644	1.44006617935288	2.24213498764567e-05	0.000140007988677924	0.150303128627148	0.645988913773953	1	1.64586664166437	4.53041877986357e-07	3.86956760507492e-06
ENSGALG00000016511	ensembl	5	ADGRG2	protein_coding	NA	0.463182417018574	7.81686046799074	0.144498011243434	19.844986923823	0.557100384723999	4.05647020596468	2.4998434654366e-08	8.53247542435818e-07	-1.69327067537613	0.0201965802609405	0.035108335425911	5.40945326675619	3.85044124392094e-10	3.54361550710169e-08	-5.74759048642456	1.51613056620243e-09	3.33050685532367e-08	1.33434193186087	0.000566090540601876	0.0109710468828002	7.01984549513748	1.97906002076593e-11	4.14629827100596e-09	-1.9050367988076	0.0918587911753652	1	5.11741586923389	4.10080221534585e-06	2.74291862029487e-05
ENSGALG00000035505	ensembl	1	AOAH	protein_coding	NA	110.465701735191	264.695098873255	374.416047387284	345.111138367901	362.237448712927	1.26489701774613	2.49147336930544e-08	8.53247542435818e-07	1.72884105657215	3.62202391527553e-08	3.84236188187769e-07	1.65761955728218	2.29330355469058e-09	1.19975267512949e-07	0.456126523544415	0.0185518060873793	0.0329630695849544	0.372925747200357	0.0135415623615785	0.0808537986385282	-0.13283349875259	0.499127170370475	0.59753847311668	0.0518098998244928	0.836407028595758	1	-0.0166129641793561	0.934215173211147	0.961510294203733
ENSGALG00000003349	ensembl	4	PLEKHA2	protein_coding	NA	23.1200278224564	7.04963829416311	69.2421529317524	5.59584109777119	54.6216622738826	-1.70826591556421	2.4959066951839e-08	8.53247542435818e-07	1.5451934415133	1.9226158389724e-08	2.2974671119957e-07	-2.03377767611495	4.69691244034698e-09	2.02855839991202e-07	3.24807059769492	2.8828751728234e-11	1.86993283350147e-09	-0.34465327632441	0.140535153104453	0.338725753636374	-3.64586184453189	3.24344677767211e-11	5.32834649139442e-09	0.346267947311582	0.229434379358561	1	-3.11803470852326	6.05162353768136e-11	1.48985208046727e-09
ENSGALG00000006949	ensembl	5	CHD2	protein_coding	NA	156.231775676295	299.693434838828	849.77458517454	340.789198836058	785.924076115108	0.943093183806437	2.48187520481308e-08	8.53247542435818e-07	2.40572235817023	2.13086876818496e-11	1.252722782848e-09	1.13880549584268	1.42815238250331e-08	4.73661558106476e-07	1.45633806326784	1.16199699913419e-08	1.62236562754414e-07	0.175804551192615	0.0917344655027116	0.26342643442765	-1.33251809797606	5.23959154756944e-07	6.80720918131379e-06	0.119200334921862	0.579415261132427	1	-1.23247069831684	4.28889124405473e-07	3.69922130951884e-06
ENSGALG00000005846	ensembl	5	MPDZ	protein_coding	NA	16.8388456142499	4.65444803439673	5.53951556427456	2.7072056175277	5.59784275750176	-1.84813209868042	2.48576128831608e-08	8.53247542435818e-07	-1.63702118390089	0.000213899177449911	0.000635551004262092	-2.62024034471104	1.83747940110599e-08	5.75631616306347e-07	0.199865114738594	0.583429742077009	0.648714530092331	-0.792039752303939	0.00658298704125776	0.051751228180335	-1.05136619482764	0.0349529744526397	0.0679950625197544	-0.0120607573985611	0.980467340314272	1	-0.965834256709654	0.0482487591713755	0.0975295180214395
ENSGALG00000014526	ensembl	3	NA	protein_coding	NA	149.592169617415	361.097836959798	211.618987655968	328.554797238634	215.563127861051	1.27434112756114	2.53028969817271e-08	8.61965742528679e-07	0.464953074406853	0.0521032911944644	0.0806083130273099	1.14810153803793	1.53584703612287e-06	1.80824643007152e-05	-0.817536305425793	0.00106595118141506	0.00271005060267775	-0.146604353496759	0.188478998135109	0.40349334176336	0.621166041878554	0.0164187661535358	0.0364589529366918	-0.0229824439120382	0.947713760533852	1	0.702990516479108	0.00983979140435561	0.0253798757602
ENSGALG00000038904	ensembl	1	ARL6IP5	protein_coding	NA	55.9378507195759	106.360934368509	221.487665668638	124.698401046847	226.890117283954	0.931035148603401	2.54546591042531e-08	8.65458409544604e-07	1.95106138605501	1.03460145510102e-10	3.81262565571608e-09	1.17210936120074	8.12735950791741e-08	1.7746922413686e-06	1.01265148581355	1.22409623499067e-06	7.45312214016831e-06	0.220531192340613	0.105524625747024	0.286119369332284	-0.844317113091314	0.000234226965638628	0.00101235347971375	-0.0271981480680851	0.8909067010784	1	-1.01301173747824	2.00610028991725e-05	0.000110439182261715
ENSGALG00000002377	ensembl	6	ENO1	protein_coding	NA	531.479139854713	1196.62396512728	1636.64610562804	1241.411879797	1403.28881981593	1.17495141077936	2.55392593383835e-08	8.66658495463524e-07	1.58665144222309	8.29455401318514e-08	7.62960075582252e-07	1.23932442314279	1.27049833230104e-07	2.47318047455014e-06	0.404276126145328	0.0382650693076624	0.0622857105556154	0.0442248342846928	0.771875502239345	0.890816596307742	-0.410836508486674	0.0693159712874407	0.119748023910627	0.226623076012972	0.438121149942885	1	-0.165988665241656	0.459175773621506	0.579905045666465
ENSGALG00000003563	ensembl	5	YARS	protein_coding	NA	15.3418580705707	34.4961613682974	22.8364024043553	31.4859718820035	20.4653605946083	1.17169289964431	2.59232283842966e-08	8.77993272715155e-07	0.537978002980248	0.0110918288815227	0.0207108740258558	1.04901591612887	1.24513286236229e-05	0.000101422360772031	-0.641362599471214	0.00159455209365775	0.00385788115587348	-0.142502576024932	0.34070400490129	0.568724887508195	0.444292080031869	0.0646597649570889	0.113059718334399	0.160468379819255	0.62470171827622	1	0.684091328465202	0.0180132735621147	0.0425702235378935
ENSGALG00000026364	ensembl	3	ASAH1	protein_coding	NA	826.297384393517	397.968991959085	1098.76696944478	287.578474206538	955.73221032147	-1.04940828181399	2.60353278790328e-08	8.80094218187766e-07	0.380618853493817	0.0384056874515156	0.0616806920075597	-1.50684767447845	3.45718961686109e-08	9.1937184697707e-07	1.42093870410541	1.61256356616329e-07	1.36539703111842e-06	-0.477809872889501	0.000884650602737267	0.0144654774836425	-1.94931712372659	1.19032473866182e-07	2.13942006709585e-06	0.207725726279404	0.379302486710291	1	-1.83777590008191	3.38867782139441e-10	6.7765846125678e-09
ENSGALG00000000812	ensembl	5	OAZ1	protein_coding	NA	316.91706776373	624.210672060318	304.950898844785	613.106407465925	310.950789356022	0.981197376084597	2.68890866279874e-08	9.0720991314158e-07	-0.0907044550871751	0.466977624300039	0.539502640811442	0.965018528202875	7.84675284161512e-07	1.04492592007508e-05	-1.08050982553245	2.85520944283068e-07	2.18974134319711e-06	-0.036276873989076	0.760036183259553	0.883272616592213	0.989248971022849	9.71645388290963e-06	7.10956301640638e-05	-0.0231699071503269	0.907896270830695	1	0.979682680527443	1.78526815116503e-05	9.9623630352949e-05
ENSGALG00000032526	ensembl	1	B3GNT5	protein_coding	NA	7.47521153546509	48.0873697747699	1.60241565561443	52.2290834001543	4.57955114812008	2.69175361226761	2.74904303214952e-08	9.23336311816942e-07	-2.24963471326732	6.01643799911422e-05	0.000208141993994154	2.8229594272128	2.02368930691603e-08	6.13731372136381e-07	-4.94379262112584	4.26508733557612e-10	1.29933631169423e-08	0.110772390645733	0.51885194021586	0.720067851343312	5.00194681998164	1.14713096394068e-09	6.92930174713034e-08	-1.504267703513	0.0136596343715997	1	3.46495637012935	2.23014444293058e-12	8.54062723700081e-11
ENSGALG00000040875	ensembl	1	EDC4	protein_coding	NA	117.054703565385	252.961226088255	56.5760220166083	230.077661032374	55.1361907352596	1.11471055898219	2.74240056473013e-08	9.23336311816942e-07	-1.08667562869507	3.60921063130377e-06	1.81524190206173e-05	0.98933668338434	2.98028605039724e-06	3.08706353529068e-05	-2.20763384328471	6.30394808939099e-11	3.33767468419623e-09	-0.145789627148546	0.217143302289746	0.438894632009708	2.0091711216657	7.22457926235018e-09	2.56552836916347e-07	0.0435668780856157	0.847239158126994	1	1.92936506385097	2.73747837133796e-10	5.60832107358726e-09
ENSGALG00000013814	ensembl	5	IMPA2	protein_coding	NA	27.9820741813589	79.254060182548	190.332590030272	74.1149967923939	171.661560214981	1.50650360973189	2.7524646000232e-08	9.23336311816942e-07	2.72601674751614	4.77593082312995e-10	1.18743015571398e-08	1.4224254257348	4.49095931018014e-05	0.000291622027167885	1.21352569485868	3.6544973574796e-07	2.68220269518899e-06	-0.104667220318144	0.598902913864398	0.777627080802806	-1.37030159276909	7.84731927037681e-05	0.000395697585010567	0.157067345730394	0.505891430629392	1	-1.3841089587666	2.39427642802918e-07	2.19888145516703e-06
ENSGALG00000031035	ensembl	2	PCMTD1	protein_coding	NA	52.0688017484968	10.2080223577457	39.9511873805557	6.91314804692712	38.4608444191831	-2.34443768597145	2.77720250814424e-08	9.29089396175274e-07	-0.416200198466476	0.0451889003648252	0.0711255811795216	-2.89836484719176	1.1966666949343e-10	1.61807747411962e-08	1.92234376569199	2.70605929611475e-06	1.45911381310138e-05	-0.573525488791096	0.0521296329040898	0.186968922095101	-2.5519845674807	1.168268391155e-07	2.11056750048537e-06	0.0653482897404596	0.824776668746362	1	-2.55164467658458	2.8653125129988e-09	4.47304292659795e-08
ENSGALG00000007337	ensembl	6	LPP	protein_coding	NA	104.349645242902	218.584544506315	515.808069479501	359.898524245979	576.628866960365	1.06996119699196	2.78187563346763e-08	9.29089396175274e-07	2.26674141461237	8.38601116059001e-11	3.23976492705168e-09	1.8005620752605	2.85180020359422e-10	2.88097379188386e-08	1.18986173688458	6.73810431084036e-07	4.4983819816161e-06	0.710250985461891	5.73979129916479e-05	0.00295899159381054	-0.531764916494366	0.00894055464378721	0.0220262185744207	-0.155202024593668	0.456439611851314	1	-0.733170699226102	0.00045383180626129	0.00175714878644514
ENSGALG00000000894	ensembl	5	APCDD1	protein_coding	NA	5.35027875183513	19.5288323176122	72.700245048383	19.7180954732639	66.0670114857565	1.87009397492995	2.78547111039009e-08	9.29089396175274e-07	3.71949733246841	4.75798831854354e-11	2.14981815449772e-09	1.89511116489657	5.29679167980802e-07	7.56167776243127e-06	1.84635914243826	1.16316767595696e-07	1.03629809467671e-06	0.00466780134010442	0.981801305930971	1	-1.89505286036174	2.81854318757883e-06	2.62974268318794e-05	0.144602611640208	0.569198661071616	1	-2.0132098898573	7.03411648477417e-09	9.63723301397976e-08
ENSGALG00000008569	ensembl	4	CHP1	protein_coding	NA	34.3508007660062	115.055995097659	72.408901686324	174.162196103653	70.1027044189224	1.74774626379665	2.79310907150173e-08	9.29872561720785e-07	1.04048650412002	1.71480689896392e-06	9.59964193311714e-06	2.35850489322713	2.45972265322952e-09	1.25688967437409e-07	-0.715367344771478	0.00129891820661689	0.00322081876652726	0.590155141257761	0.0230887722276551	0.11189810813833	1.25421142850977	2.11786739073815e-05	0.000133816941029458	0.0563034216037031	0.799644208399391	1	1.17841835525558	3.00173271386097e-06	2.08720164731994e-05
ENSGALG00000005107	ensembl	5	NA	protein_coding	NA	82.8239076077838	45.8739029893965	20.8828340186648	36.014676529319	24.195236229534	-0.848471219559437	2.82577247761076e-08	9.35701642708829e-07	-2.01961928229465	7.82756254417605e-09	1.09810769674004e-07	-1.18699724180979	1.69074910121735e-08	5.42335541992676e-07	-1.18088872211735	7.08261037554494e-06	3.35303326639722e-05	-0.358778290518519	0.00279924599445289	0.0312810846093407	0.768732630514566	0.00303748281963536	0.00888779303206096	-0.208627533826391	0.503835989544497	1	0.571634646561531	0.0389078395748729	0.0815454875458586
ENSGALG00000014182	ensembl	3	ADORA2B	protein_coding	NA	7.72892671289894	225.205102240203	562.369337354374	449.83297955685	518.61437073853	4.87103442465942	2.83106070525226e-08	9.35701642708829e-07	6.14405507376414	6.0129700729208e-10	1.42639659840488e-08	5.88054338598311	6.60374611359081e-08	1.50558559253825e-06	1.2701887472767	6.81846798128169e-06	3.24722379233187e-05	0.988950556020562	4.35711361537301e-05	0.00254020309145805	-0.336207577481416	0.116427766085056	0.184375429931812	0.121380470032376	0.601205876887151	1	-0.323361721392213	0.107348404156332	0.187292332333499
ENSGALG00000040368	ensembl	2	CALR	protein_coding	NA	51.0820666144785	147.238436945851	30.8178603770591	119.339253396403	31.984504219625	1.53004824368071	2.82432666080519e-08	9.35701642708829e-07	-0.765034840440051	0.000489506602096088	0.00132561193215915	1.23733723315839	1.96631233153559e-06	2.20321295074352e-05	-2.30359290448337	1.80080538976519e-10	7.06542486124885e-09	-0.313008609564077	0.0433241949608762	0.166386868914635	1.93609685547255	1.43800001846523e-08	4.26979127104423e-07	-0.0492535521160959	0.837755226300568	1	1.96258935660953	1.14702549538358e-09	1.99745552818786e-08
ENSGALG00000014083	ensembl	6	INTS13	protein_coding	NA	70.9740691734659	135.159263272495	52.000336740296	108.440397158366	60.7834433048499	0.932858766369533	2.83191076300545e-08	9.35701642708829e-07	-0.482709383287291	0.00165803406253133	0.00389065849034517	0.625291090390775	2.59164325958832e-05	0.000184885978965274	-1.42442566458346	6.04393154268207e-09	9.66699077864107e-08	-0.327704397363316	0.00479392199518189	0.043347510715693	1.04036939501601	6.42048211069175e-06	5.07232514794335e-05	-0.217609618360711	0.298255987523541	1	0.801312526333514	0.000578310909302626	0.00217351917120409
ENSGALG00000036743	ensembl	2	MGAT3	protein_coding	NA	339.525890424182	63.8326568293481	32.9002419716031	36.2399613521897	30.2647165178027	-2.40752093725144	2.84271403227329e-08	9.37369526224225e-07	-3.39075017056114	7.97612989412099e-06	3.60886515518298e-05	-3.21592615087169	2.95448672823357e-11	5.7070294185593e-09	-0.993715091013265	0.0599860026101135	0.0923079711004618	-0.828853939229118	0.0122917448963539	0.0758120322063539	0.103300958152885	0.842503582404999	0.888607222579808	0.131893381038426	0.841857002671747	1	0.37219584697896	0.137736593926054	0.228580030758043
ENSGALG00000016693	ensembl	4	NA	protein_coding	NA	246.957520691217	540.741891058372	593.416731707246	425.551303619955	596.756354304309	1.13359706066242	2.84762388783557e-08	9.37369526224225e-07	1.22625951063417	1.00961972349559e-07	8.86025736375714e-07	0.799719335876423	1.57889765563664e-06	1.85149186062581e-05	0.0845641697751095	0.593510528378793	0.657839902054964	-0.354314391298985	0.0226356262375517	0.110504459230924	-0.492883993669814	0.0105205030648571	0.0252187921551968	-0.000846758745276189	0.996772127964896	1	-0.581172908379456	0.00379277193649828	0.011109705898978
ENSGALG00000003168	ensembl	5	MTMR12	protein_coding	NA	38.474697161446	19.0665021255796	9.06058800619713	18.6252786666205	9.63452404991271	-1.00944461179656	2.87533449571016e-08	9.44722051693331e-07	-2.12224691525481	2.78478959240951e-09	4.83228346055028e-08	-1.03187584417646	2.31920622601759e-06	2.513378979096e-05	-1.11944138724196	1.48523282561442e-05	6.34753771180411e-05	-0.0429706629113758	0.756737889624381	0.881137418926468	1.02146925687688	0.000646040522527684	0.00240188246721481	-0.0770975836515343	0.820090185537354	1	0.855710440964065	0.013384877125731	0.03303557569729
ENSGALG00000004400	ensembl	6	SPECC1	protein_coding	NA	225.380146208492	84.676893208522	11.2366856348057	56.5152076240399	12.4307080524128	-1.4073152772331	2.88604367112438e-08	9.46471560653439e-07	-4.35744664645419	3.26231504465562e-14	3.11922047519149e-11	-1.98262455337625	4.1634191329942e-09	1.8862005546333e-07	-2.95822480760825	1.29860251249798e-10	5.52707868394417e-09	-0.594802160406984	0.00649305503116659	0.0513477316993329	2.30832438134218	2.71679412381791e-08	6.85930592686016e-07	-0.135015959158454	0.658474403280707	1	2.15777662182412	3.89754559553594e-08	4.37752064865793e-07
ENSGALG00000014674	ensembl	5	CLSTN3	protein_coding	NA	65.7853623456982	17.3418367351742	4.26719974098213	19.3019662501735	6.40872038814385	-1.92039628225285	2.91284380955339e-08	9.53481722240774e-07	-3.9850996979639	2.60424945896985e-12	3.03162231720344e-10	-1.75702606799707	7.66278228563074e-08	1.69004249707424e-06	-2.07366062859144	7.36516773268466e-07	4.861366341484e-06	0.143260155667603	0.536515043993155	0.73260789585269	2.15765781139185	9.60901876864235e-07	1.11563627420869e-05	-0.581611332970978	0.14226208100143	1	1.72369759612067	9.30991463884642e-06	5.5796003928279e-05
ENSGALG00000000362	ensembl	5	NA	protein_coding	NA	33.2431547086504	12.4045527308749	1.92194410444212	17.1098697407803	2.16403372209671	-1.41805049288284	2.91891412858001e-08	9.53692798367646e-07	-4.14445099863184	5.87777329770525e-09	8.63153709499272e-08	-0.945648700954928	3.18224861334482e-05	0.000219793972987722	-2.73772678555863	1.871159545436e-06	1.06547594718737e-05	0.45245201148534	0.018678290102344	0.0987344609702994	3.12924218994549	1.93782461071659e-06	1.93870694406239e-05	-0.176440419261899	0.780205344684946	1	3.13976644374888	5.48204014844383e-09	7.69060668231011e-08
ENSGALG00000016992	ensembl	5	HTR2A	protein_coding	NA	1.00711718568304	27.9881168273172	18.923744699365	111.834348959062	19.5084985861562	4.79141242281976	2.97828504650422e-08	9.67694908455659e-07	4.18110078276155	3.10344667949731e-08	3.39045281119974e-07	6.79721470604536	3.09660852097935e-10	3.00730301556768e-08	-0.611305404399781	0.0723937148886006	0.108749747040235	1.98939378932582	1.81098395765391e-05	0.00153045557729041	2.5475351237959	1.99866591572659e-07	3.1603922650323e-06	-0.0335181370361011	0.929470531677069	1	2.53163707050671	2.92879470579041e-10	5.95860571046109e-09
ENSGALG00000042351	ensembl	1	PIK3R6	protein_coding	NA	48.1785419094598	10.1711574171854	79.9123262051303	14.8977253443106	74.2439959008843	-2.2394363328774	2.97624807004654e-08	9.67694908455659e-07	0.693166583915035	0.00169027414053027	0.00395627680988562	-1.67916556108349	1.72359760868114e-08	5.50861795734494e-07	2.92434359769917	7.43558503353301e-09	1.1415084167637e-07	0.539574325392016	0.0397557654870519	0.157593278729274	-2.44188951372583	1.85753199597633e-08	5.1501100039861e-07	0.117761301425589	0.657257232301191	1	-2.37661436200677	3.53339837476112e-10	7.01016666270326e-09
ENSGALG00000005295	ensembl	5	BCAS3	protein_coding	NA	50.838792606772	16.219722723455	86.8078585795824	17.019500285687	83.7723430031847	-1.64339555689911	2.96932165956908e-08	9.67694908455659e-07	0.736601951571701	6.5053928891109e-05	0.000222994922396239	-1.56259538267814	5.96537592322341e-07	8.36866544121478e-06	2.37301877012356	1.43690675794549e-09	3.19793084187772e-08	0.0601278193681862	0.792818593902221	0.903800034979482	-2.36439805321142	2.8270599177862e-08	7.03881858850507e-07	0.0594069536419005	0.767138640336964	1	-2.59258877912201	1.29614678754086e-11	3.9418111126978e-10
ENSGALG00000022874	ensembl	3	RAB31	protein_coding	NA	47.736452836254	21.6807821699161	37.1446282771408	22.3824605206411	34.0798554612322	-1.13606729347555	2.98742259501536e-08	9.6887295895166e-07	-0.403524850462674	0.0792622616834251	0.116638804235685	-1.07913665579953	1.08944901460063e-06	1.36983796699928e-05	0.726757932657043	0.00306697697850749	0.00685197271583688	0.0364864966757285	0.765446052361268	0.886428904242777	-0.747507707192624	0.0100515721836608	0.0242734628169239	0.13246444508181	0.682397084611424	1	-0.606403331035531	0.031160704164886	0.0677396559251008
ENSGALG00000014248	ensembl	5	TMEM33	protein_coding	NA	34.4131448066007	70.215959479219	55.1463204001046	81.2329744889318	52.5687278901746	1.03270234741895	3.02970469967388e-08	9.80776228561095e-07	0.642703631661096	0.000582763133817457	0.00154274252503663	1.2538643873399	3.54944767854523e-08	9.38224061953704e-07	-0.397882493928019	0.00956029673251399	0.0185384330903619	0.200925967548091	0.0631928882985951	0.210763113444205	0.542230527983708	0.00643670377792324	0.0167323837634331	0.0756031916359919	0.732106446434579	1	0.561522879322266	0.0148768475532513	0.0361145182006699
ENSGALG00000000707	ensembl	5	PSMD7	protein_coding	NA	67.7064772169002	117.853807726671	51.5255454188045	164.985697459183	57.2387508734223	0.803528397456621	3.07240933373277e-08	9.92772265962401e-07	-0.430011967523318	0.00567165421560254	0.0114738563473198	1.29784167865054	5.6157270420673e-08	1.33800440388915e-06	-1.24164509230855	9.40264870440269e-08	8.7224194662661e-07	0.474376268531456	0.00193312542052242	0.0245174977359502	1.65816018270288	1.75494862094849e-07	2.84580137075946e-06	-0.150627458866891	0.572516846014983	1	1.5616286205294	2.84677945733727e-08	3.31175971549137e-07
ENSGALG00000003572	ensembl	5	NA	protein_coding	NA	124.307189057119	303.276053052508	163.160108268719	218.281799935479	192.669136849235	1.28912429741846	3.084833846772e-08	9.94711398946767e-07	0.357026697324983	0.0965854762286699	0.139014124387747	0.826410764349312	1.84515127117509e-06	2.1033767214472e-05	-0.94221685355423	0.000903904071368666	0.00234313903060292	-0.483378605752938	0.00724216218908857	0.0548301756223592	0.410546598851921	0.101087288962464	0.164144764125317	-0.231331381902386	0.479592894066924	1	0.229477682983553	0.277420226104345	0.396833298249652
ENSGALG00000024490	ensembl	3	NA	protein_coding	NA	1.91618552989968	7.4871045740698	1.27776407732428	6.69013940160835	1.97814389581236	1.96469500028801	3.09220274964132e-08	9.94711398946767e-07	-0.629477655129875	0.112643677116008	0.158625988019833	1.80938582740901	1.76589788648476e-05	0.000134726358718009	-2.60336329656876	2.63878108485356e-07	2.05331978351288e-06	-0.175197375468739	0.474725901674317	0.688891579565441	2.36658302726332	4.09557103196457e-05	0.00023133659254458	-0.625529708166683	0.302920094041115	1	1.85800245841597	0.000919266643721731	0.00324736114616973
ENSGALG00000016774	ensembl	5	NPAS2	protein_coding	NA	22.2580161470947	3.57721301054622	0.598737836920335	7.80418242339233	1.09964151659149	-2.63153637919063	3.09538704758153e-08	9.94711398946767e-07	-5.24783651529835	4.35925861587917e-10	1.11305578927939e-08	-1.50060014071461	0.000512499092389188	0.00224712123871717	-2.62392334207726	2.67443877845254e-05	0.000105572164490543	1.11175485246785	0.00519815295504269	0.0454140818308849	3.67448293910263	2.91177832800349e-06	2.69669333243653e-05	-0.849898575577119	0.313372356531631	1	3.33574823302343	2.94852181387492e-07	2.64704374077085e-06
ENSGALG00000010214	ensembl	5	JADE1	protein_coding	NA	28.353672012641	11.17446561271	40.3934062377854	11.5840228598691	37.9925171637022	-1.33933692863695	3.1847211938872e-08	1.02155162675455e-06	0.480729779479991	0.0740903893115469	0.109797822163948	-1.2764409565427	1.23087912298648e-06	1.51267279864223e-05	1.81398779990155	2.93988684777355e-06	1.56740464089061e-05	0.0427540978445728	0.794552343770626	0.904575200699486	-1.82684714361936	3.40175393470148e-05	0.000198988454789293	0.0993510747627395	0.770115240524488	1	-1.84593708227318	1.73448046854726e-07	1.64448207530333e-06
ENSGALG00000040783	ensembl	1	NA	protein_coding	NA	93.5691027424067	44.8747542435376	15.1440467448803	42.8655619851295	15.582191263403	-1.05572538813746	3.2558707761878e-08	1.04247170316629e-06	-2.66717331558903	2.11976196400865e-07	1.64073869675667e-06	-1.11063912962245	1.06507042262756e-06	1.3468926538811e-05	-1.6186235917239	4.70240293611821e-05	0.000172457414586034	-0.0752781646485597	0.562831938207108	0.752368117388985	1.48613345767272	0.000523285454741692	0.00200792659320006	-0.030413933215335	0.947603442147121	1	1.54008874566711	8.68954326277236e-06	5.25618690547187e-05
ENSGALG00000031099	ensembl	1	COX6B1	protein_coding	NA	10.3490025822775	25.8906850899847	2.75354419112939	21.7102145823218	2.30811409830741	1.32582696956685	3.27028789007752e-08	1.04518400966878e-06	-1.95094666456564	1.29377374625765e-05	5.4892481080659e-05	1.08040954766496	3.15748819545324e-05	0.000218169526335209	-3.28891927733546	1.11362046370127e-08	1.57246845398439e-07	-0.265265675770944	0.1584212076713	0.365056551484019	2.97034648223196	4.99906411823484e-07	6.54307885855042e-06	0.251735037398263	0.661967301993878	1	3.43666526073344	1.86351503195082e-09	3.04615574537097e-08
ENSGALG00000038000	ensembl	1	CX3CR1	protein_coding	NA	43.1795651907017	4.63771081512273	4.71215964268049	3.92667327598144	3.98166669615616	-3.20958178803291	3.27916938384554e-08	1.04612049780829e-06	-3.22886920349362	1.15994281399675e-08	1.52277147942982e-07	-3.43822678836195	1.59431115181866e-08	5.18582667907652e-07	-0.0278076043952057	0.93304755285363	0.948041033760758	-0.248462905877318	0.415507687864015	0.639281762562246	-0.270939753060546	0.461287907200372	0.561617082514929	0.248052135198897	0.552163260184757	1	-0.244714601891283	0.604694187371975	0.710322361910625
ENSGALG00000012159	ensembl	5	ACTR3	protein_coding	NA	244.143375956794	517.099719523613	473.911457106747	470.271374514342	428.712593352566	1.08585855984146	3.332822684042e-08	1.06131081775526e-06	0.920483911157457	7.59004629164702e-06	3.45105622645037e-05	0.958250085526388	7.88923726345778e-07	1.04661896314763e-05	-0.172150301606553	0.272423801879325	0.343445857378956	-0.147324232428468	0.292173948008345	0.521987362342787	-0.0280964821811749	0.869978191251671	0.909076010333009	0.150239916776877	0.473610498266474	1	0.162116189087014	0.401832233446883	0.524965217356322
ENSGALG00000030705	ensembl	2	TRABD	protein_coding	NA	66.2168969796585	125.09396256218	40.0113973919027	102.262525551273	34.137401761857	0.921854683773924	3.39481317006951e-08	1.07909630928539e-06	-0.763398615610286	2.83310075793309e-05	0.0001078618594234	0.641776120549845	1.23935765402089e-05	0.000100998742894665	-1.69269636590179	1.92158906280601e-09	4.00218315387795e-08	-0.300111835095367	0.0159917990263607	0.0900685175537869	1.33717711660056	7.9532125136854e-07	9.59516606489787e-06	0.23428012815709	0.322385070561344	1	1.5090722064333	2.03601906678045e-07	1.90064488347673e-06
ENSGALG00000029035	ensembl	3	NA	protein_coding	NA	2.80545482834741	24.2246621082139	142.675279294673	62.4165812024695	129.599703051552	3.11254880653659	3.49178265371404e-08	1.10791616402501e-06	5.63307736341956	3.37309826892087e-09	5.58834320179934e-08	4.48974113800546	1.28957754098535e-10	1.66677897172357e-08	2.51759643243037	1.75029441371152e-05	7.3219122332749e-05	1.35697101842943	0.000238355011239558	0.00650590743411327	-1.20002404016503	0.00812734528770191	0.0203362954401743	0.140139258472259	0.78645499396613	1	-0.90218276532619	0.0018830627876698	0.00604685379643035
ENSGALG00000011812	ensembl	4	NA	protein_coding	NA	35.7070030670785	166.584603558752	137.224847007802	228.565593326838	126.469744947237	2.22783859689674	3.50923857472032e-08	1.11144857056637e-06	1.91005609590148	1.18970156747328e-06	7.04127075860109e-06	2.69516121674261	1.60129120365597e-09	9.35132783317765e-08	-0.327182288998246	0.163875577617912	0.222166042215615	0.44688556316236	0.0148919502365264	0.0861100449009517	0.725305232722357	0.00644805307644334	0.0167569303633532	0.120172079208508	0.7060784844827	1	0.901485948270913	0.000736859911083389	0.00267393136189591
ENSGALG00000007247	ensembl	5	PXN	protein_coding	NA	90.6772116995593	197.051466126678	53.8290830432223	180.32461464317	46.596669189648	1.12294601332702	3.53102143495049e-08	1.11633623711438e-06	-0.791761096945932	0.00112056377741445	0.00274871198428568	1.00587819124614	2.6748471448688e-06	2.82054367801462e-05	-1.92223586405959	1.80622807383928e-08	2.31413098264919e-07	-0.137256533603042	0.174139462355171	0.385713642802317	1.73363248266308	6.53368177686386e-07	8.14476194037533e-06	0.216061993638344	0.479379188739716	1	1.9590948526093	9.69712170228719e-10	1.72177783113944e-08
ENSGALG00000040793	ensembl	1	KDELR2	protein_coding	NA	41.984922747746	82.2214781776352	21.7924427486506	77.6890235948647	18.4050580428844	0.973493917754505	3.53810630719991e-08	1.1165679114535e-06	-0.980148700501813	2.39007641431357e-06	1.27543300579247e-05	0.901366552137998	3.83734381420944e-07	5.88080467011103e-06	-1.96111738215286	3.89239446040017e-10	1.22179481830204e-08	-0.0919165243560785	0.441848110941466	0.662188259368155	1.81346948856649	2.02210214776682e-08	5.44326363758731e-07	0.250292658220025	0.31904888021018	1	2.03195452068094	1.6255455728489e-09	2.6880376368333e-08
ENSGALG00000026838	ensembl	2	MDFIC	protein_coding	NA	39.770400451833	111.313790444053	10.3268848895071	134.810295195943	9.12061702365662	1.48908548734153	3.56300158255492e-08	1.12040146365207e-06	-1.97012773489567	4.39098112174234e-06	2.14401850438852e-05	1.77673552655396	4.43989382052682e-09	1.96585525383427e-07	-3.46512275489606	5.023694075851e-09	8.29948256252904e-08	0.267118735701082	0.0980772400585413	0.27465377182556	3.67752154540447	7.64660277343998e-09	2.67220643243594e-07	0.191147414480119	0.639040503550719	1	3.87514133560175	3.55847893960688e-15	3.61566143354969e-13
ENSGALG00000033553	ensembl	1	NA	protein_coding	NA	12.2075326372293	1.81705089400433	1.35622422205685	2.09655559641829	1.1714725998201	-2.74353910859117	3.56294700392227e-08	1.12040146365207e-06	-3.20444402679931	1.03914904127248e-07	9.05610403940881e-07	-2.52432300918965	9.61909954902337e-07	1.23871451921416e-05	-0.463961628479846	0.283434353423422	0.355237722957355	0.198572807249183	0.581457024559271	0.764895748290659	0.618956712255134	0.228767313560301	0.321033996308715	0.208322824397721	0.75145214200961	1	0.643541760816696	0.384005389580993	0.506380100379197
ENSGALG00000011207	ensembl	4	DUSP6	protein_coding	NA	58.7839123009342	16.9549198772989	14.7469654859763	27.0096298935328	11.5843752973828	-1.79090143857237	3.58095113341044e-08	1.12403498255515e-06	-2.03191119255744	3.38777507893041e-07	2.42567455549648e-06	-1.10826302778409	8.34812667455753e-06	7.28138685650693e-05	-0.248545829615298	0.350075269366228	0.425385254038404	0.662499487304235	0.00352702982631228	0.0361084043604644	0.858867090573227	0.00566330267407433	0.0150172777801899	0.35726901786179	0.289143514413788	1	1.09131748967715	0.000621160811260576	0.002308895060338
ENSGALG00000012321	ensembl	5	MAP4K5	protein_coding	NA	34.3546602039292	13.6123818136443	4.83871597802353	15.2164458809224	5.94712665116118	-1.33113682774166	3.6625440320403e-08	1.1475971300393e-06	-2.85680823614323	8.30126632974533e-09	1.15351509521157e-07	-1.16133989679177	2.84119464576375e-06	2.97258266131501e-05	-1.53419717303026	2.30803695842665e-05	9.29057777752403e-05	0.149945249893744	0.336930512905572	0.567712809372532	1.62527919876783	8.48238226768178e-05	0.000424119073848332	-0.288871265079296	0.477426908744714	1	1.34571537628899	0.000385496282251911	0.00152036204833388
ENSGALG00000035482	ensembl	1	SEC24B	protein_coding	NA	93.4889386148619	193.25316028756	94.3847670600697	209.30570842472	96.3945096408167	1.05035240896593	3.67854207987928e-08	1.15055894448609e-06	-0.0252060932763235	0.858413951332957	0.888963715585555	1.17678110588927	6.65093974568397e-08	1.51438107318177e-06	-1.08239820174859	7.25101855415068e-07	4.79527479852749e-06	0.105989278572149	0.357681419951893	0.586449398369031	1.13452592334084	3.87395750892429e-06	3.35781188815933e-05	-0.0249681621204563	0.902326062115341	1	1.07081047230867	8.93973298191048e-06	5.38159679301446e-05
ENSGALG00000009628	ensembl	5	NA	protein_coding	NA	28.6196598051821	4.25221486785149	8.03678804786386	5.55666824401242	8.33342906181764	-2.7433118795814	3.75267918996462e-08	1.17166242986142e-06	-1.87128805846646	1.3746384292477e-06	7.9591537178248e-06	-2.35258911572937	2.1392865527021e-08	6.34452330932869e-07	0.865583972260334	0.0251354829138592	0.0431055140155919	0.37253690101296	0.275473773199887	0.505615326856805	-0.55135234694527	0.132395235020544	0.205423553816853	-0.0453390180228528	0.9029346366653	1	-0.437729871886648	0.250729804008937	0.366452855647218
ENSGALG00000033226	ensembl	1	NA	protein_coding	NA	86.4686332796129	375.962026499409	699.32638839819	406.596072251812	611.373692744986	2.12471869129744	3.78874105847323e-08	1.17953382645308e-06	2.98692159274464	9.79959883523754e-09	1.32812142117043e-07	2.2489247654673	5.92301137624177e-08	1.38634745634591e-06	0.851073458748215	0.00126026234807155	0.00313380839643539	0.103895525584195	0.476735686712192	0.690512516564511	-0.792767829609923	0.00494181980929991	0.0134158005572006	0.195440507612198	0.517607940122534	1	-0.674497338520388	0.00246107013275357	0.00763379050530125
ENSGALG00000007153	ensembl	5	NA	protein_coding	NA	22.9476080679889	49.6327460923814	8.3880744158723	44.7916928901754	9.70576831557259	1.11570811644121	3.79131079728065e-08	1.17953382645308e-06	-1.48807356714534	5.7767118751957e-07	3.79316553388831e-06	0.976820650261695	1.5695437699487e-05	0.000122332206475123	-2.6131850028473	3.55346235017872e-10	1.13983140860295e-08	-0.158906044748961	0.35892055499802	0.587818006583033	2.3975322838473	4.67789679037032e-08	1.02656766268576e-06	-0.216025486899149	0.578266670523791	1	2.31935383253785	2.30547264067335e-09	3.6942204264135e-08
ENSGALG00000012994	ensembl	5	ERC1	protein_coding	NA	67.9249549474184	136.470079227275	10.7944708245248	135.259043635303	11.5405390966801	1.0107408756584	3.80942037596822e-08	1.18307405245176e-06	-2.68469200563303	5.83665674855204e-09	8.58550228669856e-08	1.00828963849762	9.57137958120827e-07	1.2343779184041e-05	-3.70368450505239	8.30354288529722e-11	3.95107457565201e-09	-0.022463437770458	0.861072046749275	0.941782764058922	3.62543532579675	1.38708156268597e-09	7.76500627671782e-08	-0.0880947639472469	0.810362266864099	1	3.58289096473405	1.77621283788741e-14	1.39385130644576e-12
ENSGALG00000031456	ensembl	1	NA	protein_coding	NA	93.8196770291115	48.8199011782344	87.4851969673039	44.4171282838531	87.5591227556072	-0.939329956033079	3.83714397776618e-08	1.18958230760448e-06	-0.136258436220581	0.276012500219544	0.345369285938151	-1.06604581788403	8.62579101645905e-08	1.85586480400633e-06	0.795258483847259	2.01319384962084e-05	8.28175087494386e-05	-0.146849933753743	0.240611189582968	0.46375696167647	-0.998390390184444	2.05939908480455e-05	0.00013082803437909	0.00628721900690437	0.974712547463192	1	-0.996357432756503	7.41884448034578e-05	0.000354178295153498
ENSGALG00000007299	ensembl	6	THOC7	protein_coding	NA	13.6363944953234	28.856381230841	2.64050612875943	22.5960291045637	3.55920342322212	1.08492116756498	3.84971059649369e-08	1.19137698706278e-06	-2.40841793913415	2.14638882780432e-07	1.65697069895232e-06	0.741571436890969	0.000131092577724502	0.000716470420370351	-3.50420248165782	7.01858443698546e-10	1.8601522544081e-08	-0.363390634926279	0.0206759896222745	0.104497569172036	3.08442533480307	6.82559363813251e-08	1.39511959268713e-06	-0.420270405644254	0.423603133867988	1	2.78995278936538	1.05983603460961e-06	8.25788910299984e-06
ENSGALG00000012444	ensembl	6	ACVR2A	protein_coding	NA	99.1866026151754	220.638221338397	32.4703800608896	165.733021409241	33.5250587841817	1.15709973384816	3.91618279827671e-08	1.20981829926376e-06	-1.64667392014274	2.17644605765967e-08	2.54537911040283e-07	0.753757105930497	4.92799093698874e-05	0.000314425497968741	-2.81188141282092	5.86332488986656e-11	3.19088312427475e-09	-0.423649302502365	0.0148073183869207	0.0858170269058003	2.33413961391127	5.94566777830997e-09	2.23318265399856e-07	-0.0421279661518488	0.861414405515996	1	2.18558062263649	5.03679761719086e-11	1.27025578931106e-09
ENSGALG00000032359	ensembl	2	NA	lincRNA	NA	1.66526696688388	6.50674415983672	37.7431289782043	8.77453894967243	40.6542717561637	1.97024161464127	3.97316040684056e-08	1.22526690581479e-06	4.46363529508893	3.07755780120968e-12	3.40234660563923e-10	2.41297745260533	1.84020850461167e-08	5.75631616306347e-07	2.4863131045293	2.2062917833902e-09	4.44240515102325e-08	0.422228374619119	0.0392381014768072	0.156242799992328	-2.11660384743421	2.61603283860464e-07	3.90361844117083e-06	-0.10486951766297	0.68767667771103	1	-2.31059076812568	5.25304382513897e-09	7.41670717737291e-08
ENSGALG00000032736	ensembl	1	MGLL	protein_coding	NA	84.1680377383797	222.109431222003	58.412853727821	157.900638070917	57.4919491750297	1.40273060147769	4.00913161209861e-08	1.23419466685586e-06	-0.564289084393651	0.00261761669849894	0.00580598944179362	0.921376664163638	1.12495550724348e-05	9.30563195591803e-05	-1.97487124419819	2.21039156582215e-09	4.44556784256542e-08	-0.501754700936111	0.00310940189709293	0.033593771694591	1.41934962116211	4.53985677022224e-07	6.05474979567272e-06	0.0263867504088791	0.904350396576465	1	1.33794232148496	3.41165426226898e-07	3.01812071576065e-06
ENSGALG00000007131	ensembl	6	NA	protein_coding	NA	35.6033304266129	71.4495635509167	6.52862571540752	48.6296666026625	5.91382819149573	1.00920369205788	4.01976103558968e-08	1.23530348747544e-06	-2.47959887120197	2.00096796266302e-08	2.37470124943335e-07	0.464500162340884	0.00317847982890955	0.0103102635970792	-3.49566382433897	1.28818720645568e-10	5.50408278967977e-09	-0.564921373276177	0.000596281787173193	0.0112824986597744	2.87404840196634	3.25730979711002e-08	7.82199338983605e-07	0.147109222548261	0.727316450994026	1	2.98221744034313	1.23851943637252e-10	2.82736294189042e-09
ENSGALG00000010031	ensembl	4	ARHGAP10	protein_coding	NA	9.61127211170522	1.15160162610091	11.1753467904205	2.88567234626486	12.0925861613511	-3.05115046251407	4.03769924097526e-08	1.23865056296445e-06	0.182908714303037	0.448224447934212	0.521130757757128	-1.71672961631456	0.000109210853318712	0.000615193616733079	3.22297427280523	4.70817586471772e-08	4.98556116566314e-07	1.31308413551906	0.00462243590546503	0.0426160906720788	-1.96524392126122	5.1601408844438e-05	0.000279953569341831	-0.10286279575019	0.740955419984192	1	-2.49158577131873	9.50566449517574e-07	7.50968856162693e-06
ENSGALG00000008285	ensembl	4	NAPEPLD	protein_coding	NA	67.9575843280736	27.4664631598387	3.38497089907421	17.1722116793077	3.38301314739098	-1.30310628963717	4.05673317112883e-08	1.24232152756276e-06	-4.35815903646486	1.8863201637779e-06	1.04138617584447e-05	-1.97079365536115	1.70392352352599e-10	1.99677117976933e-08	-3.0663269142883	4.05678808820914e-05	0.000151305370283345	-0.687701025497429	0.000723353566460063	0.0126267219376713	2.31393153375639	0.00108886997322072	0.00371509246686214	0.0176617344378866	0.981392806792576	1	2.63600547093287	1.14777206384688e-06	8.87226795879531e-06
ENSGALG00000026768	ensembl	2	NA	protein_coding	NA	17.9186941197905	752.158434590486	319.552162062326	1654.34893269549	328.206621131427	5.39620635717739	4.09197460502665e-08	1.24876266679095e-06	4.12144424166457	3.55278091686126e-09	5.79858708974812e-08	6.54471104823968	1.18980517896062e-12	7.08906320907337e-10	-1.27989171306049	0.0076969057373474	0.0153036695017584	1.12756694117197	0.0120115371685733	0.0748188520018361	2.36434616602973	4.73734334810044e-07	6.25172833129952e-06	-0.0345904841617597	0.915754410363769	1	2.34268174753947	6.10620923606814e-13	2.79579872192798e-11
ENSGALG00000003681	ensembl	5	TOP1	protein_coding	NA	87.8510868396624	161.148253221723	212.374593359098	191.121089537603	218.909340494607	0.878405375491549	4.08839186094052e-08	1.24876266679095e-06	1.23804816415998	3.16543924652619e-08	3.44106933057745e-07	1.13476401710395	2.09556175660605e-08	6.28597006102749e-07	0.351976209677912	0.0149018294448864	0.0273057810885242	0.236229632056886	0.0576382216736535	0.199089145329039	-0.168745857315611	0.294159774029815	0.394399748596715	-0.0374852722081011	0.844323105910977	1	-0.163408024864541	0.396679381911248	0.519662406859138
ENSGALG00000041556	ensembl	1	GPATCH8	protein_coding	NA	64.8136215117182	35.6511783094572	33.880350107738	28.0931350416085	31.6069340424571	-0.858851671574158	4.13247344222867e-08	1.25893619007791e-06	-0.972908425375082	1.94796102247214e-05	7.79627933811825e-05	-1.1929515160796	3.83940771909173e-08	9.88127509314705e-07	-0.12213401197002	0.475531728640539	0.549096546412889	-0.354179823493151	0.011396888434966	0.0724114343902777	-0.285935120172957	0.193658897786897	0.280621187576815	0.10463966072469	0.719132941551898	1	-0.074843443816202	0.775560421208102	0.846389835723351
ENSGALG00000041826	ensembl	1	S100A6	protein_coding	NA	46.0589309079046	219.973861320665	4.95552260582743	231.998828575366	6.21418327233549	2.26042144300023	4.1561196192546e-08	1.26394931950272e-06	-3.25307948506726	9.44889897343475e-09	1.28853953572565e-07	2.34672775852267	4.52937701502756e-07	6.72444165288467e-06	-5.52644940161235	4.00996526417414e-14	3.30804714604721e-11	0.0661427537550762	0.617442787329687	0.790258432771315	5.53632027890599	9.80127904376987e-13	6.64480934618988e-10	-0.323203708126203	0.396686735976902	1	5.14706624867981	6.96253170777062e-19	2.98505810632175e-16
ENSGALG00000008199	ensembl	6	CTDSPL2	protein_coding	NA	22.3600425839348	10.1760962450933	8.36549311350365	9.05254675150248	7.80178722111535	-1.13111770933755	4.19536384999313e-08	1.27368058299101e-06	-1.45261704505032	5.06271542408983e-05	0.000179492560961378	-1.288113348687	1.21908601109976e-06	1.50274150793209e-05	-0.331049975272119	0.243682906965273	0.312296452218983	-0.177682411580854	0.322270570602994	0.554184317164883	0.0968052457802269	0.781748438744586	0.841698766155356	0.105459085424652	0.80878108163424	1	0.147225261881807	0.704814659556471	0.791340833270545
ENSGALG00000004848	ensembl	6	YBX1	protein_coding	NA	190.587948805086	367.757449586838	94.7091715290299	343.197818216484	109.997328121125	0.952001792169727	4.2552419126105e-08	1.28781255662571e-06	-1.04583171768712	1.1818332403252e-05	5.06812995814501e-05	0.862745359850779	2.37229280018705e-07	4.04235519752227e-06	-2.005777226922	6.83754171593027e-09	1.06269061257845e-07	-0.109297517772354	0.321497301135285	0.553450157610031	1.83742109818171	1.30455351485399e-07	2.279467364225e-06	-0.206879515258985	0.396197325876045	1	1.60630146028854	4.31246476280622e-09	6.30653124797069e-08
ENSGALG00000009176	ensembl	5	NA	protein_coding	NA	8.83256109478427	1.48059354662855	0.729859043705088	1.79384202819944	1.44624873307862	-2.56875150969486	4.25656556718362e-08	1.28781255662571e-06	-3.63191102413355	1.5068468178062e-06	8.58306978723182e-06	-2.28430128499751	6.4905364904753e-07	9.00478693208957e-06	-1.0717653539374	0.0889183896560843	0.130304914829066	0.26388138099265	0.495735499526515	0.703994070986999	1.26687384335874	0.0797365409236392	0.134718273390593	-0.95908966272143	0.273347299289586	1	0.268739611398444	0.746691736276041	0.823112212483397
ENSGALG00000008348	ensembl	5	PDIA3	protein_coding	NA	107.813147758569	281.963876869983	46.5811604043205	268.381551178041	47.6852882292128	1.38922458078501	4.2639240373841e-08	1.28782228056938e-06	-1.24667168496183	2.39622421789935e-06	1.277937782228e-05	1.32730017943275	8.93786068606185e-07	1.16119523384771e-05	-2.64422805587485	4.75596701351975e-11	2.72994468526774e-09	-0.081897285276828	0.585532021511894	0.767351217038401	2.50685728200272	1.0066864421893e-09	6.29734316042831e-08	-0.026426347337669	0.908476675086411	1	2.54045457152525	9.58800308002035e-13	4.23462105880899e-11
ENSGALG00000044064	ensembl	1	NA	protein_coding	NA	201.218600496517	86.5575921097656	51.5146716279067	81.5391401083047	52.9367856283839	-1.21288445404328	4.29997841392254e-08	1.29648405763174e-06	-2.00334685888186	1.28646228597742e-09	2.60523433904506e-08	-1.28861357115353	2.43413613179318e-07	4.11067431910337e-06	-0.798964333171143	2.1585330150401e-05	8.77896652900853e-05	-0.0962450488170352	0.384042796716584	0.611639253109633	0.64623996000521	0.000969172067336431	0.00336881680831318	-0.0355832686132175	0.86663088957868	1	0.587257799081855	0.0105011724004401	0.026900263546333
ENSGALG00000007685	ensembl	5	BCL9L	protein_coding	NA	36.2212350141496	116.093967374574	31.8217035713579	245.643429339548	36.5582442691192	1.68378691868162	4.31346252844117e-08	1.2983226767969e-06	-0.225949330579996	0.16831588030308	0.225095598293331	2.77656976910997	1.78543583146631e-12	8.85703169340987e-10	-1.91531540709015	2.02708749742739e-07	1.66272253988701e-06	1.07253469020959	0.000136765585582597	0.00480467562821655	2.93494402933919	3.65852213781337e-10	2.89682442065241e-08	-0.192212849899731	0.492012735960142	1	2.65290467981222	1.24868619485365e-12	5.34048806159061e-11
ENSGALG00000007549	ensembl	5	VAPB	protein_coding	NA	64.2885137914271	125.906117975707	54.7684030577663	133.814483081247	63.3052017782977	0.973995096616186	4.33768937380181e-08	1.30256034902075e-06	-0.267820326680909	0.0808445614425426	0.118690862861189	1.072322001206	4.08429081803488e-08	1.04528728312063e-06	-1.25053804286991	2.68813591988094e-07	2.08775898923563e-06	0.0778749547458349	0.463667828433166	0.679649190143279	1.27368619104543	1.63273387017164e-06	1.69222853595974e-05	-0.201856480985384	0.373340704681124	1	1.03917577464377	2.43973971524574e-05	0.000131309689879332
ENSGALG00000007963	ensembl	4	NFATC2	protein_coding	NA	96.0471341639853	32.9214167933717	57.3493508592234	36.0876359825462	61.4557084093721	-1.54221239849463	4.34236184165525e-08	1.30256034902075e-06	-0.780745048518375	0.00121217673585409	0.00294956293782436	-1.39905505489007	4.2424141933404e-08	1.07584340964688e-06	0.753065175282473	0.00349258946085105	0.00766164202456505	0.122932878636446	0.468059305025698	0.68318080741856	-0.680281261977181	0.00795771237497547	0.0200115405046236	-0.0986886264268983	0.705082082448029	1	-0.803043280573596	0.00154754811801095	0.00510371497530892
ENSGALG00000004760	ensembl	5	TMEM116	protein_coding	NA	14.7147860836804	2.37788646080678	3.07009884588482	2.08508411544797	4.3107928974378	-2.62348586402729	4.35176082673505e-08	1.30315590821719e-06	-2.27790452207358	0.000234284664151174	0.000688901944872757	-2.80084274644006	6.86332485568634e-07	9.38860111387195e-06	0.33312643227669	0.528862703575021	0.598182137793046	-0.197421926537813	0.616405941956036	0.789716118405429	-0.590808283454892	0.359281195947325	0.461554108189877	-0.454214307873737	0.500003813660582	1	-0.978391804114445	0.0602236311789216	0.116356450743359
ENSGALG00000007191	ensembl	5	TK1	protein_coding	NA	3.92158631759384	15.7611127064239	6.86953296763811	19.243936018072	7.59343955712268	2.00878234039666	4.37701980740245e-08	1.30849071725375e-06	0.771170762950777	0.0075439608812455	0.0147653651453662	2.30460546366255	1.38659812271161e-08	4.64259462876659e-07	-1.24238310786523	0.000172427764660035	0.00054114180453385	0.276544071330688	0.250499314468823	0.476338917106553	1.46368730696962	7.2688536367845e-05	0.00037153797390927	-0.142895592499972	0.690881232127534	1	1.29290625649588	0.000296515117924486	0.00120819256904882
ENSGALG00000044525	ensembl	1	NFKBIE	protein_coding	NA	17.8780023233912	52.0106056803276	176.1949495361	65.2356239611381	166.705485707548	1.54473341086587	4.43294510429489e-08	1.32295940650757e-06	3.2630726228798	5.26986759648655e-11	2.29860378687446e-09	1.8829222455324	4.24034561967834e-08	1.07584340964688e-06	1.71143489693004	6.96238873004638e-09	1.08113841958264e-07	0.317908068444568	0.0210059286596662	0.105558094333794	-1.44652802983419	1.39965131369466e-06	1.50293651753969e-05	0.0855959809820035	0.718230998016236	1	-1.46364338451256	1.436218339328e-07	1.38789697464033e-06
ENSGALG00000010961	ensembl	4	IGF2BP3	protein_coding	NA	80.8559511392142	221.099397302721	302.642110083473	229.019606291749	318.507744226041	1.45399795642899	4.46461083101817e-08	1.33015134216334e-06	1.86666376847547	7.14007151940507e-08	6.74412558667933e-07	1.51602630091257	2.03171828380105e-08	6.13731372136381e-07	0.404575779786341	0.0697775777654594	0.105310402847192	0.0415433398154361	0.803764824523574	0.910638193101848	-0.413361273586147	0.0779678356689521	0.13221287047934	-0.0673964257640939	0.794938413086405	1	-0.442169202077119	0.0255517324779388	0.0573478490164975
ENSGALG00000045607	ensembl	1	NA	protein_coding	NA	1.29003294322916	21.6311540348016	1.52909004296611	46.439836848464	1.51379684654572	4.06567511479246	4.54376063719303e-08	1.3498901281539e-06	0.19991192840833	0.618767693385581	0.681454702984258	5.17797950068545	3.47904765394877e-13	3.45994450512841e-10	-3.86913656140996	2.86885508972194e-07	2.19762370341492e-06	1.09361330497099	0.019634099921619	0.101629357023165	4.91074072081402	3.026493033058e-10	2.48596703435017e-08	0.0115092257991732	0.984636874949862	1	4.78707288414842	2.42858962589496e-14	1.80888764593143e-12
ENSGALG00000036300	ensembl	2	SEC61A2	protein_coding	NA	7.82965387551957	24.4949606259846	3.78661252242795	29.2218157429299	3.28072455462053	1.64682735875374	4.54622229984701e-08	1.3498901281539e-06	-1.08591639883413	0.00314287394523114	0.00682295148935074	1.91271610118244	2.14258634312886e-08	6.34452330932869e-07	-2.73702996102355	8.22717216167882e-08	7.80870584546384e-07	0.24520506589019	0.139518587236549	0.337525148148095	2.92366970122399	1.74772618537e-07	2.84458619318832e-06	0.21479202407067	0.65954254724407	1	3.18437295173784	2.54759814544891e-10	5.24990389222755e-09
ENSGALG00000023576	ensembl	3	PIM3	protein_coding	NA	248.175412462713	744.607050203998	1736.80552922208	870.685004688098	1841.35156878283	1.58930620265448	4.56631026195518e-08	1.35132420826419e-06	2.76975463044924	1.9852592001969e-09	3.66949381924933e-08	1.82569782899516	4.57183408685682e-08	1.13320197710682e-06	1.17501719550352	4.08881128350567e-06	2.08872783323053e-05	0.215995490116219	0.0670841904609578	0.217726347843928	-1.00882871652273	9.72181902782285e-05	0.000476548061547881	-0.0803436920405078	0.724532432783982	1	-1.15340962194068	8.76530627678945e-07	6.98126659417331e-06
ENSGALG00000002570	ensembl	5	NA	protein_coding	NA	57.7264589487365	9.26592645677658	116.883987603547	16.2184377709216	101.49575938526	-2.63508214804523	4.56642723693782e-08	1.35132420826419e-06	0.978527169112037	0.000226294375701231	0.000668089105824024	-1.81790039468283	1.23144542886394e-06	1.51267279864223e-05	3.60776696897098	4.89887151177986e-11	2.77781817529247e-09	0.797507041157751	0.00350810688627825	0.0360220869151115	-2.8650323532913	3.90281993129247e-10	2.98277255444605e-08	0.209473583822966	0.340792954900448	1	-2.5804518484863	1.78484105631369e-11	5.17721717621817e-10
ENSGALG00000010560	ensembl	1	EIF2AK2	protein_coding	NA	29.6795310825045	187.560686718406	488.491123014807	202.635480744243	524.97913653616	2.66150014903706	4.58835207926028e-08	1.35553029998718e-06	4.00291006468927	9.6378602503433e-12	7.27859815152973e-10	2.78619782991434	5.78133948907135e-10	4.79371007695491e-08	1.33506132674817	0.0001446124395975	0.000464122231740889	0.103480738769447	0.724439261741996	0.86206500692988	-1.27833069319129	0.000143481723705256	0.000664240647693174	-0.0943768450158696	0.745127035154959	1	-1.43591327935715	2.46342798547479e-08	2.91204688155184e-07
ENSGALG00000020003	ensembl	4	MAP3K4	protein_coding	NA	56.4235586158456	24.8599562111109	18.5500805259976	16.0326544714357	21.0044994014911	-1.17860710647805	4.65219158813734e-08	1.37208429087715e-06	-1.64061909534013	1.78484889977608e-07	1.41899927454835e-06	-1.80197206279872	7.42271403841345e-10	5.81736301563489e-08	-0.47071821432052	0.0322773412910519	0.053794548707131	-0.643307805540237	0.000705058792573851	0.0125084840719135	-0.227156866497286	0.353544239156681	0.45618444071762	-0.172216935238244	0.568777392229366	1	-0.414440999371667	0.172765259151119	0.274306123828091
ENSGALG00000015026	ensembl	5	TRAF3IP2	protein_coding	NA	14.1645016724693	80.7475518816198	153.283785971778	153.552149858954	163.214196124836	2.51204574301634	4.68760958397062e-08	1.38021442658351e-06	3.38967594276167	2.06159425487908e-09	3.77667986641052e-08	3.4511153317544	1.50163334952022e-08	4.92457295109449e-07	0.876997110236116	0.000297661212605697	0.000878342923482113	0.918959094208365	0.000121478336757949	0.00453364374422767	-0.0100400833637142	0.965020599709301	0.97819098361913	-0.0834502603251364	0.723345622219988	1	-0.334843381895756	0.0964246786642685	0.171588682077395
ENSGALG00000008120	ensembl	6	TLE3	protein_coding	NA	22.0161213391223	102.316122351773	122.971642340535	146.415475425336	121.20939495867	2.21923073929803	4.7101185504984e-08	1.38452280736891e-06	2.4424563280246	1.19632789738685e-07	1.01835601841482e-06	2.74697544802672	1.28581107201019e-08	4.37175764483463e-07	0.211460945362856	0.325630861739222	0.400068990591195	0.50722037091488	0.00336104796711479	0.0351529461036766	0.237046188016073	0.32376857887145	0.425097406588165	0.0269167508520706	0.920580542395115	1	0.330012683634904	0.104369714892053	0.183186305379183
ENSGALG00000041213	ensembl	1	ARHGAP17	protein_coding	NA	270.391055351793	131.230713682752	50.4432304321049	125.209574617294	45.3497678370253	-1.04062012857539	4.72198382190393e-08	1.38569334927257e-06	-2.45891597510894	2.0738990136614e-10	6.33769996222497e-09	-1.09712345450867	5.14501514936721e-07	7.40696775557549e-06	-1.42655673753105	8.5446603799483e-08	8.05351421762634e-07	-0.0769433256349001	0.464713530775094	0.680387676492138	1.29363595594296	3.6695731496559e-06	3.22035730527466e-05	0.164409994209852	0.524325949341803	1	1.42723359688793	3.51820534355901e-07	3.09524592237639e-06
ENSGALG00000023451	ensembl	3	TRPM7	protein_coding	NA	99.9875927213609	181.199332972286	42.0883081038921	151.847196825342	42.7722945257989	0.860759873149728	4.85563066513293e-08	1.42253793052844e-06	-1.28842863343088	1.26128843394113e-07	1.0641336946885e-06	0.615903730189672	2.89908979625712e-05	0.000202705650113793	-2.15622731539871	1.04071637983913e-10	4.71487436206501e-09	-0.264849589214852	0.0222852928495999	0.109483196676989	1.83464486763653	1.9991682844091e-08	5.4247038009161e-07	-0.0170164646191374	0.939696687999485	1	1.74295384355078	4.09998610282788e-09	6.03244070358082e-08
ENSGALG00000029187	ensembl	2	NA	lincRNA	NA	15.5165975888435	3.44018066364306	2.52897920227087	5.57758660451416	5.00636702237405	-2.16639002679123	4.88562144264114e-08	1.42894265754985e-06	-2.6379278958596	2.44099036450329e-06	1.29826712941721e-05	-1.45865408234885	2.76868193838542e-05	0.000195080467143082	-0.483599587325997	0.231611928791688	0.299160444139928	0.687060022006749	0.0167584632509919	0.093133185907662	1.11213261171245	0.0232818563296874	0.0485547090804319	-0.958652868838701	0.103059027906313	1	0.263047256081332	0.546715956782668	0.65936007467072
ENSGALG00000033162	ensembl	2	PSMD3	protein_coding	NA	50.8185417204129	169.576583174641	137.467060766351	209.670445752535	126.904749654779	1.74093218191814	4.93961044463291e-08	1.44233342850095e-06	1.39753957642642	4.33237443058591e-06	2.119645775744e-05	2.05647647932794	3.33521364555058e-08	8.96427912255171e-07	-0.34975069499855	0.0413446781582828	0.0666321401546066	0.295685879462667	0.0473432703824857	0.175704140785603	0.591485167009816	0.00419889779195879	0.0116933183439562	0.119436430904618	0.631153917377036	1	0.754027799516369	0.00108003359361517	0.00372543769791354
ENSGALG00000044155	ensembl	1	NA	lincRNA	NA	56.9954013306166	20.4964816272133	38.8633196577589	16.9231148274647	43.8785911422297	-1.47063115063551	4.99813583229279e-08	1.45700218341696e-06	-0.584249831288913	0.0071573190571952	0.0140823096471208	-1.74019788878958	6.54732406962075e-07	9.05708047299568e-06	0.876310213005173	0.00115821896266877	0.00291344775698219	-0.288358091385611	0.234004918094721	0.457186048811482	-1.22718576562262	0.000664317599573367	0.00245426119489295	-0.167409821914867	0.611623931736012	1	-1.18368145013743	0.000158872948411745	0.000697469702093322
ENSGALG00000019147	ensembl	4	NA	protein_coding	NA	115.182921093581	280.600467959655	452.379195729191	282.089104452468	434.895443921575	1.2884257135174	5.03528281389846e-08	1.46540068381965e-06	1.93515776325576	1.2790350272553e-08	1.65193811235075e-07	1.30558170539127	2.86277756215935e-08	7.94974786534551e-07	0.642011510761933	0.0023032324078801	0.00532923776039441	-0.00229715594046309	0.986197141415189	1	-0.697068429906603	0.00214066567962733	0.00661893075048183	0.0627227539954148	0.795147133775503	1	-0.61187965945328	0.0034013725426661	0.0101320668623936
ENSGALG00000015906	ensembl	5	COX7A2	protein_coding	NA	10.006970589903	20.3121831120465	4.01057833428287	14.7478785121362	3.15799635883463	1.02530133299157	5.20852050522034e-08	1.51331195769856e-06	-1.3548305397293	7.44953697045825e-06	3.39419286849962e-05	0.571945737759221	0.00668996853579664	0.0192119370890759	-2.38871100032286	8.39261504414676e-10	2.134954952909e-08	-0.473170623308716	0.0154658378178759	0.0882657458320204	1.85809018426387	6.33509044969622e-06	5.0134343265433e-05	0.347642125794028	0.39663687644365	1	2.17154738186673	1.97990566450075e-06	1.44890848337195e-05
ENSGALG00000028801	ensembl	2	YPEL2	protein_coding	NA	28.124827985733	7.6088907883095	18.975558729523	11.0404796222451	22.177984130063	-1.8808611223876	5.23453616085129e-08	1.51836100058488e-06	-0.596491900451346	0.0229090089324207	0.0391840575084257	-1.33431636013326	3.68426336095386e-05	0.000248130196777191	1.2745143421791	0.000385039298386505	0.00110429446680339	0.526165720788126	0.0714282093219444	0.225916006402225	-0.800848893476431	0.0288670033177304	0.0580377655632008	-0.213789375327046	0.507852353709306	1	-0.943693033835772	0.00357713385292298	0.0105785428779744
ENSGALG00000008812	ensembl	6	CCT4	protein_coding	NA	68.0123105542887	151.141521420354	103.833621298716	154.596833616411	98.2356426325454	1.15411349401681	5.25698776485587e-08	1.52236130033997e-06	0.574532387860539	0.00342124754155827	0.00736595295334878	1.1968232163148	5.29585181417288e-07	7.56167776243127e-06	-0.586699342451874	0.00309544946407276	0.00690242429017771	0.0226397253969701	0.876857306805604	0.948831993163934	0.554336853008343	0.01333918961632	0.0306745519460588	0.0846162790116559	0.756613049866731	1	0.607227282239074	0.00745694268808922	0.0199692471924485
ENSGALG00000007220	ensembl	4	NA	protein_coding	NA	3141.45628092235	7446.29236821056	4673.74980836496	10743.15866733	4420.94252623209	1.24850440734634	5.3862754235078e-08	1.55723600977665e-06	0.533547698164084	0.0105009051408487	0.0197290413174261	1.78769202549204	2.09972999420803e-09	1.12871724275807e-07	-0.720581498587725	0.000827775049790889	0.00217303312802035	0.519047556629212	0.000595937950636763	0.0112824986597744	1.18703872538023	1.77471678465159e-05	0.000115669156991493	0.0836306558101078	0.716353236884998	1	1.24844319453552	2.24231322944965e-07	2.07013560647406e-06
ENSGALG00000000220	ensembl	5	APC	protein_coding	NA	150.916355316644	61.6547647923929	11.6622486985449	71.8568946815913	15.3713699494777	-1.2888716940606	5.41694956258559e-08	1.56353266684942e-06	-3.72733474631962	3.07428053162175e-11	1.58010828025869e-09	-1.05685321924643	6.84008025518717e-07	9.36409117801247e-06	-2.44579098331751	1.62702370928961e-08	2.14713384098294e-07	0.21149289355429	0.164950828408152	0.372447740752537	2.60644488705337	1.94126274755164e-08	5.34851356997849e-07	-0.386823727776261	0.299134708515816	1	2.29488860228879	9.74573098930182e-10	1.72866255630623e-08
ENSGALG00000002686	ensembl	5	ECD	protein_coding	NA	14.2820208810234	27.388663754789	15.1638932090372	28.7933798594141	16.6821448925653	0.943043467744691	5.45263938557281e-08	1.56868240784941e-06	0.0480769331623925	0.785367694249754	0.827599863888387	1.02518147818779	9.80355759106372e-07	1.258779659136e-05	-0.903043595057993	5.76949423268109e-05	0.00020579579874608	0.0620942129316322	0.621772733324959	0.793402026069948	0.910402317687558	0.000567998606304409	0.00214946813813109	-0.130942405069783	0.662286113300411	1	0.740929438074552	0.0154587557950205	0.0373309555033497
ENSGALG00000046179	ensembl	1	NA	lincRNA	NA	6.83606678003088	15.91126255236	3.96412877868924	13.3193634976409	5.22851634254795	1.22209783610436	5.45005483618257e-08	1.56868240784941e-06	-0.824840722441628	0.00382706562604127	0.00813077489627233	0.978559370635766	0.000193545361446381	0.000995191262647095	-2.05614653493666	1.17884063362084e-07	1.04866703733741e-06	-0.264279004032452	0.185901998293443	0.400071660871956	1.74121595057093	4.53524930053496e-05	0.000251088542377334	-0.389826327390451	0.377553807608677	1	1.28409034125162	0.00135473185101703	0.004544556579614
ENSGALG00000032148	ensembl	1	CANX	protein_coding	NA	301.124545131635	613.199685081813	265.363064118314	693.479919131654	289.558580439227	1.02917811888288	5.46605847054818e-08	1.56997346070745e-06	-0.215281444018123	0.169630708736211	0.226578160954796	1.21529348523892	3.28660313751859e-06	3.32595912212446e-05	-1.2538672123183	3.26974208626334e-07	2.44683520624119e-06	0.16622042825843	0.308294321269293	0.540083474115172	1.36021278074417	8.77546112368605e-06	6.53623117085396e-05	-0.119291530646014	0.597434673349727	1	1.32836370598965	7.65011937314026e-08	7.96174057673531e-07
ENSGALG00000015821	ensembl	6	CCT8	protein_coding	NA	65.4971308831192	178.744874381761	20.5846740882662	149.531398234791	28.3847638403509	1.4505452302039	5.48634777717531e-08	1.57323036259686e-06	-1.70228728864539	1.05419955466093e-06	6.34223953448031e-06	1.2034723059141	7.87992530506e-07	1.04617316474581e-05	-3.16007904185298	2.23685265865861e-10	8.19154084039606e-09	-0.267285736339754	0.0696798295894659	0.222519387849575	2.83687437315908	2.41205971154003e-09	1.13366806442381e-07	-0.450557220450995	0.138272563451815	1	2.42213395443499	1.11974122811374e-11	3.49143712435154e-10
ENSGALG00000037597	ensembl	1	YOD1	protein_coding	NA	24.168822937347	71.063269064733	49.4251456374446	133.789732760953	41.1399048156958	1.55824863627263	5.50102026663451e-08	1.57486863594302e-06	0.994841488527497	0.000283258344635583	0.000816516100689451	2.48250554096643	1.57434565264672e-10	1.90854123325683e-08	-0.569545024154017	0.0205811353007576	0.0361341586413022	0.904291944129364	0.000104283171405655	0.00419339429853213	1.42360554849143	2.29903115009947e-05	0.000142648674749201	0.268453035789238	0.364387301405275	1	1.58171821133274	1.23237436015898e-07	1.21563841205806e-06
ENSGALG00000030112	ensembl	1	ASPH	protein_coding	NA	16.8241425547786	52.3642641806902	10.1489748099308	51.565575742609	12.7869435946566	1.64119282152725	5.51039543416197e-08	1.57498749498698e-06	-0.76751846234815	0.0026558364353756	0.00587963386159098	1.62777084060872	5.63936208476875e-08	1.33800440388915e-06	-2.41407014465602	1.31302689288289e-08	1.78952723706118e-07	-0.0332866621406598	0.858922696197163	0.941141186158286	2.32586441833844	6.01892742908534e-08	1.25761570311929e-06	-0.323490844351356	0.358393150954551	1	2.16754484754719	3.079076118019e-08	3.54446627390556e-07
ENSGALG00000013604	ensembl	6	VIP	protein_coding	NA	4.57533691915585	0.306230423528447	0.066587996207728	2.18755486561289	0.342189140533698	-3.88823147255466	5.52166824820873e-08	1.57564747511385e-06	-6.01061902812557	2.5833235208767e-08	2.92023542443542e-07	-1.0554233957055	0.00590282059751618	0.0172904150080219	-2.15557017313132	0.0247980144443197	0.0426015928364201	2.81175948197137	3.72480245045296e-05	0.00232077685276698	4.88693865331472	1.36127313414851e-05	9.30344446036642e-05	-2.26261552911184	0.082515440902852	1	2.71929821164036	0.00281201624740633	0.00859047994384922
ENSGALG00000010575	ensembl	6	INTS12	protein_coding	NA	9.94328924261123	24.3709875285087	20.8800879152987	29.3494634618834	21.1521741070094	1.29834852187118	5.60318443620001e-08	1.59631727746392e-06	1.03423122919119	8.52234695426697e-05	0.000282545859604121	1.57457589729526	5.71036500892131e-07	8.06887428672176e-06	-0.272437500629945	0.136774295298885	0.189472658425708	0.256738682472694	0.142275701590441	0.341283062575978	0.469563707323463	0.0658474066095983	0.114907744801302	-0.0113519403488174	0.966660076154992	1	0.495866585177765	0.0756147319224051	0.140458180041428
ENSGALG00000037328	ensembl	2	NA	lincRNA	NA	56.0484110064639	126.855201741227	27.4309072157471	104.211808651558	26.8345880141571	1.18238879425944	5.6254371507621e-08	1.60006366077825e-06	-1.06339605590324	5.00726899797756e-05	0.000177670113941158	0.908966980538277	3.61915241126639e-06	3.61005316135592e-05	-2.25352739253398	2.76963608834533e-09	5.30912357262095e-08	-0.293339815137971	0.021331520297598	0.106554550665296	1.90207653277508	2.01353044910211e-07	3.17718476071068e-06	0.0380101995270937	0.89750586028321	1	1.93484375596127	2.68903829888696e-09	4.23927490742915e-08
ENSGALG00000005257	ensembl	4	NA	protein_coding	NA	33.256717066547	8.68593897530803	6.56197222343785	9.24989414037424	6.43168059185743	-1.93143447292662	5.6794724313279e-08	1.6128233666863e-06	-2.38520573211725	1.9328285684176e-07	1.52014588705345e-06	-1.8331383544615	1.08537029781375e-06	1.36568640622549e-05	-0.457733821376191	0.1139411694164	0.161805311132248	0.0790564587449113	0.725441862635027	0.862775173301658	0.477695291289089	0.154764974477973	0.233836919492333	0.0369493807837539	0.927156816202212	1	0.574412251750012	0.161227323412918	0.259338752832382
ENSGALG00000016661	ensembl	5	BLK	protein_coding	NA	53.4222928863817	16.8030209819399	4.77485111046592	11.5813805906041	3.94064052792934	-1.6633659565518	5.69272413489829e-08	1.61397911037487e-06	-3.51523091463919	1.06252442871593e-10	3.86688497059392e-09	-2.18914601933022	1.87967578723161e-08	5.81171656864713e-07	-1.85876858635668	4.16401081013833e-06	2.12220881474664e-05	-0.545399601643226	0.0340627417787204	0.143037476107584	1.26157035681219	0.00131341387565921	0.00434705123448269	0.282510732050575	0.506911221904818	1	1.30487747118662	0.00244578014262245	0.00759440440682167
ENSGALG00000007364	ensembl	6	TOB1	protein_coding	NA	117.883006112729	39.4536636274065	79.0300221006669	43.6761598845812	68.9432802848248	-1.57386689951156	5.79245600373426e-08	1.63961017123415e-06	-0.609445629916381	0.00672804157202618	0.0133271934587645	-1.41820061292133	6.61403859595759e-06	6.00214612492218e-05	0.957113575143349	3.54649043521345e-05	0.000134847953428903	0.135849262037433	0.414808730393916	0.638541716688349	-0.879352330225585	0.000965403058687471	0.00335837224730029	0.204676709749479	0.390123656283802	1	-0.7666790784381	0.00183245687459217	0.00590576112004688
ENSGALG00000040926	ensembl	1	SAMSN1	protein_coding	NA	96.3290004396118	238.810109159133	803.470649205832	240.311250077498	799.610308923877	1.31267959931559	5.89222551564271e-08	1.66516945520848e-06	3.01834490563111	5.36406879817887e-11	2.31711295232703e-09	1.33312973320155	4.24327227960234e-07	6.38051669211719e-06	1.70067748751082	1.18425836160632e-08	1.64690612977182e-07	-0.000160330825164875	0.998988598374323	1	-1.75436011724723	1.81390116970694e-07	2.92644593024217e-06	0.0144387045098291	0.948349670686445	1	-1.86251570702125	1.10785828414469e-10	2.5522847861986e-09
ENSGALG00000011384	ensembl	4	RCOR1	protein_coding	NA	69.5191061031707	176.334247342658	182.553467965292	257.54513392685	163.610679887079	1.34692210191925	6.20175926699853e-08	1.74983185225201e-06	1.36063703357867	2.0728650513366e-07	1.60797978254169e-06	1.9028377150016	1.46289898185609e-11	3.63198164292137e-09	0.00557264492829148	0.977584023961022	0.982727437560725	0.536356205332978	0.00576224140122481	0.0481633850041256	0.479906544744805	0.0189923577670045	0.0411041202694417	0.164077829878753	0.486912238309462	1	0.689426223896747	0.00143081657902402	0.00475892030767912
ENSGALG00000034050	ensembl	2	MTDH	protein_coding	NA	164.567047969006	313.364505836606	45.6708917652042	262.463341146748	51.1621958441314	0.932395886952611	6.21624697044008e-08	1.75110880202557e-06	-1.88339266390109	3.95796233217616e-09	6.34361143368755e-08	0.685399575842529	0.000192987561327854	0.00099278178314926	-2.82428702684351	1.71714296053214e-11	1.32968894097947e-09	-0.266685462904453	0.0746162816725548	0.23193722356148	2.50365553947026	2.58313264090072e-09	1.20761450962109e-07	-0.159501639238978	0.500336662080601	1	2.38794324281958	2.73638747829642e-12	1.01907243842149e-10
ENSGALG00000042822	ensembl	1	TAX1BP1	protein_coding	NA	155.513727035114	328.831086240357	1764.81241011522	543.382826447317	1828.19434894362	1.08424083612617	6.2844207263056e-08	1.76465730873802e-06	3.470223551621	1.58579566519973e-11	1.02860207390704e-09	1.82008942982113	4.53726912382845e-10	4.00784505822394e-08	2.37958535397613	2.05684021920299e-09	4.21388547472612e-08	0.715413930309893	6.34586338744742e-05	0.00315106176905511	-1.7105474865388	1.28090560656625e-06	1.3967592278053e-05	-0.0449130284516921	0.855447781339647	1	-1.87285367415421	7.39674338053587e-11	1.78335035085202e-09
ENSGALG00000023364	ensembl	4	CDC42EP4	protein_coding	NA	6.62531149093062	38.8597147381361	1.09551369886391	45.9670810773563	1.0523575928991	2.55466749251956	6.27481882445003e-08	1.76465730873802e-06	-2.62942180381474	6.68593323350235e-05	0.000228382990490577	2.80840770186098	1.21681341084692e-07	2.40327484672666e-06	-5.17681322630491	6.56939448386186e-10	1.76548942138307e-08	0.233189383874222	0.0645888038990816	0.212991255134578	5.34947268815934	2.75545580639836e-09	1.26463191030993e-07	0.0608521475029627	0.939079826785298	1	5.48293571383974	2.59301990871052e-10	5.33724870671118e-09
ENSGALG00000008368	ensembl	6	RAD18	protein_coding	NA	8.82803300287915	2.18086024940144	16.6954890454341	2.38031296939231	17.8092729572977	-2.01526725364152	6.32706828632405e-08	1.77336324936026e-06	0.878645312101403	0.000311519422117853	0.000887214582305189	-1.88042639013345	1.23825048240301e-06	1.51784985911298e-05	2.88412876525232	3.792170815108e-09	6.68593566579423e-08	0.114290087798655	0.699559513118438	0.846716045004193	-2.83061077814765	5.68923148486014e-08	1.20462667482179e-06	-0.083610744700085	0.754585771233575	1	-2.86794337290531	2.32070171984393e-08	2.77128361626472e-07
ENSGALG00000037787	ensembl	2	MEF2D	protein_coding	NA	285.065659092736	162.793287575557	57.854995271893	161.481352363513	59.3730324311258	-0.804389371465928	6.33560200590651e-08	1.77336324936026e-06	-2.33582485378791	1.32275747995766e-11	9.19783475670008e-10	-0.804240280426255	4.31464298482129e-05	0.00028257374957969	-1.539915371887	5.98887562642285e-09	9.59639523803654e-08	-0.0205227853866615	0.883727995602891	0.952212851316079	1.46812493570625	1.20877261242854e-06	1.33387801806425e-05	-0.0300859524988949	0.88875374461528	1	1.35129067787512	3.93421751090479e-07	3.41847134981139e-06
ENSGALG00000008341	ensembl	6	FURIN	protein_coding	NA	31.2946249069345	205.175836364096	201.334276591099	377.947545607806	201.631924812691	2.71480661565159	6.43117537669819e-08	1.79652924653567e-06	2.64104514650983	1.24666148786003e-06	7.31924369859842e-06	3.60856596887308	3.80260942754665e-11	6.75174429468839e-09	-0.077009180335186	0.838742894345793	0.871807360015672	0.873106362391088	0.00853222876529507	0.0603607079303464	0.899336854948934	0.0357618705805536	0.0692696596214843	0.00952933584230784	0.986974193289805	1	0.989517811129701	8.36054397970454e-05	0.000393471598595037
ENSGALG00000044799	ensembl	1	NA	protein_coding	NA	98.4287917503051	29.4083088893957	290.548976172409	44.4154927265944	279.842164833341	-1.73908533551344	6.43880660665305e-08	1.79652924653567e-06	1.52509036277984	1.10425019233075e-07	9.54302354021139e-07	-1.1341778443499	4.97830194887241e-07	7.22018082980852e-06	3.25725654917048	2.35906440942767e-10	8.49746602231958e-09	0.58455561674554	0.0112162375245088	0.0718771502755433	-2.72515647508904	1.19540050823522e-09	7.13554173639055e-08	0.0593103768372731	0.806306604527655	1	-2.60250316585739	1.0341957775383e-12	4.5334397450295e-11
ENSGALG00000030220	ensembl	1	ELMO3	protein_coding	NA	18.4917832848246	88.1600177812171	4.14320216810767	82.1758107819277	3.16902548333801	2.25408573338518	6.49640368650906e-08	1.80707059043972e-06	-2.20160653261119	1.18159074730229e-06	7.00811643506218e-06	2.16394284004981	3.9776491515651e-08	1.02071703337535e-06	-4.46313805275081	2.05781324244775e-11	1.50541697167611e-09	-0.111143602740464	0.533327938819414	0.72985263781018	4.29484625420315	3.66974833798014e-11	5.75953895401919e-09	0.397158386464042	0.3976464562509	1	4.81546317221684	1.56687567916277e-15	1.76169652947145e-13
ENSGALG00000010774	ensembl	6	SSBP3	protein_coding	NA	31.9572927002818	15.8918367234157	19.3524239430373	16.7226586205476	18.6442796184777	-1.00402726041963	6.49714764568157e-08	1.80707059043972e-06	-0.751541419792172	0.0157304480368651	0.0282152873053076	-0.92086726919103	2.35901254812775e-06	2.54866149790963e-05	0.242517223005138	0.409668750934683	0.485155110417695	0.0628283823793308	0.666317409590478	0.825605867280278	-0.23704242510787	0.49114803078952	0.590277593683726	0.0610011333146061	0.889114761782351	1	-0.061559524668722	0.839259050420654	0.89447011388433
ENSGALG00000008220	ensembl	6	BZW1	protein_coding	NA	217.250359561661	377.834481512632	99.1699772707059	305.225827344644	105.966346355217	0.8019621823145	6.55094734831866e-08	1.81915564753152e-06	-1.16506246977357	1.16650454797817e-06	6.94607620066407e-06	0.504659075780702	0.000173910378388247	0.000907389917277709	-1.97569131424346	7.40922157486392e-10	1.92661681720352e-08	-0.317688315568295	0.0025270020363461	0.0292042352366152	1.60507453849677	1.22978863273061e-07	2.19464208996332e-06	-0.0901793019892717	0.678174612437237	1	1.48080749724078	2.08752952714568e-08	2.52196522530356e-07
ENSGALG00000003770	ensembl	7	ANXA2	protein_coding	NA	441.149585841719	2379.35381469709	57.8556786349523	2335.93807700065	58.9881147201378	2.43547675982404	6.58466825079707e-08	1.82563562322572e-06	-2.96257053647489	5.42434558311923e-05	0.000190279678028477	2.41944828435566	4.23418733690416e-07	6.3777673528793e-06	-5.41036251833387	2.45835461292714e-08	2.96996270694387e-07	-0.036414163456838	0.739792335453773	0.870769363372601	5.31390330655948	7.69905354069096e-07	9.35272723830448e-06	-0.0233290288834718	0.972571251910997	1	5.41399879113094	1.03526203672233e-05	6.11897649008244e-05
ENSGALG00000008407	ensembl	5	IRAK2	protein_coding	NA	183.502038550006	493.657582572337	2209.53154463077	712.930367142043	2166.55136888625	1.43213844255527	6.60602093837374e-08	1.82703367939518e-06	3.55312686907692	2.78897496638012e-13	9.04445656803114e-11	1.97256640741671	7.78840289769097e-11	1.20091707136502e-08	2.11421147103598	5.67208201918911e-09	9.14714291131249e-08	0.520708016747381	0.00737058986472717	0.0552232442044896	-1.64862539661392	1.68283389322937e-07	2.76974290029831e-06	0.0337488938035724	0.877319610465199	1	-1.71814480084931	5.49420073774135e-10	1.03734758934498e-08
ENSGALG00000008098	ensembl	5	NAMPT	protein_coding	NA	77.0202677827645	269.543214091721	258.816457649362	259.667450034827	279.653044647574	1.80965405839852	6.61049846453144e-08	1.82703367939518e-06	1.70918817473724	2.92202383954371e-07	2.14103105675278e-06	1.76891924196156	5.36266679192383e-07	7.62661463336869e-06	-0.106311831132457	0.607142132823677	0.669860661283892	-0.0618095310968853	0.782814817070555	0.897724351152545	-0.00436716163140052	0.985304473366473	0.991395651564732	-0.102285062155105	0.707046406486424	1	-0.18618415881515	0.328109130454652	0.450234371204674
ENSGALG00000006819	ensembl	5	AGBL1	protein_coding	NA	5.2533945332034	0.945039636147147	2.00951460301182	0.353301377537751	1.35632063012759	-2.46975566548138	6.62295581200662e-08	1.82760309675749e-06	-1.42754428349851	0.00443610123010951	0.00925662243861169	-3.86747454165649	1.25913315699571e-07	2.45551298664162e-06	1.03503023672973	0.0349811841018523	0.0576987165500271	-1.41969317482388	0.00449542458507959	0.0417877172694495	-2.50378814059713	0.00156133826331564	0.00504507426333867	0.582633715171524	0.456990328296704	1	-1.62627488514783	0.145942754908038	0.2393526540188
ENSGALG00000031166	ensembl	1	NA	protein_coding	NA	8.0466863791579	17.2295982119621	82.2653837152247	33.0360929264826	92.2598893323881	1.10114355264076	6.63759086771048e-08	1.8287707252761e-06	3.31478642696251	1.2454708713921e-11	8.79232408728125e-10	2.04749981168905	1.91998228931405e-08	5.88661657985233e-07	2.20674876151859	2.24140286612136e-09	4.50048366311518e-08	0.927186274574039	0.000134600167666265	0.00478947722112876	-1.33556565497281	8.99450965774707e-05	0.000445367579616558	-0.162129474294411	0.500399170871593	1	-1.45487483880724	6.39030405510121e-07	5.2490076953537e-06
ENSGALG00000032335	ensembl	1	MARCKSL1	protein_coding	NA	3.34075408418103	52.9516465023601	146.167218024945	132.815530812053	149.785023704639	3.98280007763926	6.67165674516125e-08	1.83486098520468e-06	5.40027583573517	1.57924280922072e-11	1.0281455592771e-09	5.31847476714727	4.66240271302036e-10	4.06213167234682e-08	1.41788141046654	2.40428395061371e-05	9.61166779256034e-05	1.31708391013792	0.000234147575771371	0.00645116941521811	-0.154126564528031	0.381062156050006	0.48356270423383	-0.0308890465022788	0.878551132567568	1	-0.123447028814991	0.532093588346825	0.64707093735775
ENSGALG00000013397	ensembl	6	EXOC3	protein_coding	NA	123.42610281352	215.993672940291	802.926960044955	270.563822408874	812.567809611607	0.811001322439437	6.68057247998064e-08	1.83486098520468e-06	2.66612707293756	1.23639718015259e-12	2.19529188209316e-10	1.14741788748346	3.47623106569463e-08	9.23039118924173e-07	1.84690821778569	4.61431545465424e-10	1.37010873415392e-08	0.316009517468091	0.0185624075020225	0.0983097315669029	-1.58299380185472	1.70702049883439e-07	2.79125640265218e-06	-0.009939916464176	0.962034309442332	1	-1.72677836604413	6.28087145342648e-10	1.17202928246636e-08
ENSGALG00000008325	ensembl	6	NA	protein_coding	NA	92.7118026949346	42.8962190384094	35.723338274279	42.5187119416686	34.0344020257787	-1.10848338065163	6.69985149837952e-08	1.83728532977403e-06	-1.41157204904124	3.02383499136208e-07	2.20004021018885e-06	-1.1105290532658	1.38251301087326e-06	1.6633684945332e-05	-0.309724565637813	0.0456895697348845	0.0726573192513668	-0.0223669715875772	0.83413224081167	0.927176965283137	0.231843583917259	0.216027788070403	0.306434510870041	0.0777152735903751	0.738309857313924	1	0.280788452974859	0.248379047230034	0.363833907684129
ENSGALG00000010885	ensembl	5	BMP2K	protein_coding	NA	471.280017086011	820.0035177514	1019.54014903664	940.355530593363	931.315671157045	0.802635847144963	6.73038451162723e-08	1.84278347266953e-06	1.07798598954377	3.76364701216263e-06	1.88268034091618e-05	1.01159473900008	2.46330802872988e-07	4.14354339990563e-06	0.267568306527664	0.101550298893901	0.146495786126958	0.188481091021537	0.112579787219915	0.296927728392863	-0.128397091390402	0.504003919287536	0.602269265345772	0.135688302939646	0.579824231313235	1	-0.0743879880224696	0.699415741069548	0.787189774396242
ENSGALG00000043828	ensembl	2	HEXA	protein_coding	NA	100.558436183164	45.6560119306738	70.0710202894238	41.1550933895064	66.2398449800864	-1.13469947724806	6.84616786211788e-08	1.86810739532786e-06	-0.553341078866859	0.00334489627091766	0.00721696166075741	-1.27503613193548	1.67319747196897e-07	3.07333420257911e-06	0.571592288783688	0.00481718844423246	0.0101481949272194	-0.160484000490341	0.298459457632399	0.528596508439528	-0.789367462231326	0.00174496102070524	0.00555668927933997	0.0908998499479136	0.742283936956504	1	-0.666643493185056	0.00954627342099745	0.0247243839979804
ENSGALG00000002048	ensembl	3	NA	protein_coding	NA	8.4713340562037	1.49386218472901	6.22817086025224	1.67697779927251	7.92165383614323	-2.50132430372486	6.85475748086512e-08	1.86810739532786e-06	-0.485435737782737	0.183817104531302	0.242559647432717	-2.32277312869613	3.79349857876177e-07	5.82885647005896e-06	2.00250303304255	0.000143674961192516	0.000461450478319396	0.157078795879751	0.639402297255711	0.806697279687576	-1.9089484791913	0.000796027369154727	0.00285620924576481	-0.335979711055928	0.467044957648914	1	-2.1525696088434	3.94752604149621e-05	0.00020199534967433
ENSGALG00000001489	ensembl	3	NA	protein_coding	NA	38.0224814118589	74.7648327709864	55.8177960812395	68.2294654685925	55.3724308441222	0.979147529272104	6.84236654030955e-08	1.86810739532786e-06	0.520178409806157	0.00425777804828379	0.00891946401295822	0.855638546676117	9.60043092250991e-05	0.000551311253694476	-0.467446018365769	0.00416179810765314	0.00892473918949943	-0.143167919910756	0.338480641063344	0.567712809372532	0.270188057169602	0.196157677628944	0.283510907528497	0.0165827742346234	0.940173320346858	1	0.351947444571663	0.123303912781483	0.209151421294308
ENSGALG00000004169	ensembl	5	NA	protein_coding	NA	92.0558825264315	172.711182072	428.639779356304	287.748666262988	437.481793270957	0.911360887579368	6.90202636650086e-08	1.87807770077944e-06	2.18256108207747	5.79747398626718e-11	2.46154583890349e-09	1.65926389307902	2.4050101643949e-09	1.23251512156658e-07	1.26516850710253	3.42376050025395e-08	3.85540436088815e-07	0.727488385896856	2.27872794928942e-05	0.00169726609714447	-0.588874442532152	0.00306860952117248	0.0089675840670274	-0.02201306657618	0.90862041619916	1	-0.677467955751228	0.0011730819705974	0.00400241360232163
ENSGALG00000002414	ensembl	5	TSPAN14	protein_coding	NA	62.7282711517749	204.485117374241	69.9013119980545	161.101647614626	68.3402184422014	1.70925659569575	6.95427476235285e-08	1.88937004285376e-06	0.12009418912651	0.478546189739369	0.550516029007764	1.37649974564684	3.18659686539286e-07	5.06914024433264e-06	-1.59774275976448	9.41581099728304e-07	5.96006934498528e-06	-0.352962857089675	0.097262759947311	0.273149391613977	1.19361155846029	2.28000752349947e-05	0.000141868928311765	0.0405319495966265	0.872778435184373	1	1.14937527751282	4.14350267755001e-06	2.7662168653997e-05
ENSGALG00000005181	ensembl	5	SEC24C	protein_coding	NA	234.999307653983	386.907231591236	535.452041500267	389.572755900655	442.591396105409	0.723102661513609	6.96743369144062e-08	1.89002391092814e-06	1.15147432088692	4.22821582528321e-08	4.36171231084673e-07	0.743133002677022	2.21676218798379e-06	2.42931706610842e-05	0.420451353911225	0.00190057118701325	0.00450488677525875	-0.000120538342494166	0.998999242454041	1	-0.475483639882539	0.00582840756629027	0.015385455503867	0.281423445980164	0.164560885332472	1	-0.259944844657972	0.181017529011898	0.284049823689623
ENSGALG00000009300	ensembl	6	NUMB	protein_coding	NA	24.9466726473382	60.4245749142098	575.255591300019	69.0878612104157	503.082330824254	1.28028993181377	7.00534645058725e-08	1.89738027593872e-06	4.48969117975729	4.35842775071435e-16	5.18824720833383e-12	1.48445856693261	8.04285320696612e-09	3.06011414874568e-07	3.20297934736777	1.69644983360595e-12	3.17236118884313e-10	0.183870806251734	0.283803830746512	0.513346752095306	-3.07146481333908	2.57157584926957e-11	4.78278437972469e-09	0.200592492662922	0.286903955562055	1	-2.98803905208198	4.23540091487833e-15	4.18257737537816e-13
ENSGALG00000015346	ensembl	3	NFKBIZ	protein_coding	NA	905.34153978711	2864.97802735433	7461.23343632582	3784.95286947411	7708.49524893277	1.66588533970403	7.01701476742785e-08	1.89761670125918e-06	3.00238077206693	5.28775480614791e-10	1.2838142815258e-08	2.07853348755431	3.65355996594419e-08	9.52852775687937e-07	1.33202733734067	6.38294075914265e-08	6.35690270052179e-07	0.392080070755765	0.001933558002984	0.0245174977359502	-0.99485392952503	2.36707953195508e-05	0.000146097345550233	-0.0399211067929226	0.848311654834046	1	-1.0925871135711	2.4360559132323e-06	1.7357515542277e-05
ENSGALG00000017185	ensembl	6	TMEM123	protein_coding	NA	79.1562211965799	594.770184879813	692.047978468321	943.37511192538	655.615213550594	2.91224828784028	7.03403506827794e-08	1.89879500035407e-06	3.08668325826773	1.53005787731753e-09	2.98174693652856e-08	3.5889761041003	1.79630770349912e-08	5.68927870488424e-07	0.172643304488219	0.35034030742841	0.42564846032462	0.656604915548135	0.00752570928439083	0.0557938157157537	0.430933636626867	0.0341866770095205	0.0667852198792345	0.0842113489661342	0.677608093312399	1	0.543433359406265	0.0128442024696069	0.0319098995500338
ENSGALG00000016998	ensembl	5	LPAR6	protein_coding	NA	234.252035237669	93.8930628086514	36.6804861928332	95.7348692951367	34.2913298032632	-1.31483150706952	7.04570823037736e-08	1.89879500035407e-06	-2.71006194611721	5.33993662359536e-11	2.31711295232703e-09	-1.27684348166232	7.70365220639194e-08	1.694331819198e-06	-1.40364249343435	1.39941857370673e-06	8.32146092390577e-06	0.0180787278111829	0.906504515942579	0.963139753934461	1.36719094916508	2.69376951589442e-06	2.54712644165638e-05	0.105817086681706	0.673078005588015	1	1.50344532360953	3.3566581000816e-07	2.97846219501436e-06
ENSGALG00000028600	ensembl	3	NA	protein_coding	NA	507.154240437087	1166.71656558169	546.130958271631	1147.44989377014	449.95464956004	1.2065030706784	7.05377821840487e-08	1.89879500035407e-06	0.0738631383145413	0.67286839074406	0.729878467911082	1.19349227449101	3.14810000091687e-07	5.02609462453377e-06	-1.14077499520501	7.35717796503331e-06	3.46342994829554e-05	-0.0333408748876931	0.796916201715736	0.906223744955976	1.05894386647631	4.55599672159417e-05	0.000251999088647521	0.279513282464899	0.299558318858173	1	1.34829710262558	4.29785808547821e-06	2.85085846892589e-05
ENSGALG00000042744	ensembl	2	RGS2	protein_coding	NA	36.6671752742698	125.484307006613	257.012123646576	173.356947033292	245.589318729314	1.77870663945756	7.12534230974342e-08	1.91512640857293e-06	2.77386215565667	1.83135565698951e-08	2.20641327885961e-07	2.25670173289888	3.33519297352718e-08	8.96427912255171e-07	0.990730332751648	0.00123416257499256	0.00307761522814857	0.457458636555423	0.0493893550956365	0.180943327192809	-0.58029873097179	0.066942430621249	0.116437170538325	0.0693375312703449	0.813212008053602	1	-0.815085256161803	0.000205155933250678	0.000870229487133305
ENSGALG00000027822	ensembl	2	NA	protein_coding	NA	0.4303680816234	14.1179037514427	5.73117463186872	16.1419294311651	6.89743319513764	5.04089336032539	7.15659364348963e-08	1.92058935977497e-06	3.69917652931451	9.7562096870306e-06	4.29488239115011e-05	5.24699669280171	1.65890097037801e-07	3.0534200269429e-06	-1.34601920503126	0.00094122744774495	0.00242736151356525	0.185277599457786	0.428725186686823	0.650170937070225	1.4861713810194	0.00101408957608496	0.00349865879654984	-0.264018162922841	0.544827377096568	1	1.10560385490934	0.00238494640107146	0.0074304480393538
ENSGALG00000002583	ensembl	4	PIK3CD	protein_coding	NA	446.048219706854	893.42858505778	319.004470080775	674.871548757986	352.14117956524	1.00553804241271	7.21245787331225e-08	1.93263086123602e-06	-0.520668506213226	0.0124532034290951	0.0229553701632376	0.610602642986732	6.248546788129e-05	0.000383375062623845	-1.53522406905206	1.01905831369587e-06	6.37020164941182e-06	-0.414876998660248	0.00431889882996872	0.040793983682531	1.0677128338985	0.000131940681278234	0.000619624177266577	-0.139286916509755	0.573891262795138	1	0.92763739138158	3.62248225179177e-05	0.000187724036031827
ENSGALG00000011798	ensembl	3	HEBP1	protein_coding	NA	25.5871468207176	217.345320924917	7.28149733033176	211.659550207434	5.46243760427301	3.09220547135228	7.27440804047065e-08	1.9462639959725e-06	-1.82488498702577	0.00206525585353802	0.00471774754951153	3.06073804472212	1.15163853257945e-06	1.43469185865922e-05	-4.92611634656903	2.14356832277744e-06	1.1942834858251e-05	-0.050929921536298	0.864697426841626	0.943659427280009	4.80982729469199	2.9037087830067e-05	0.000173728362789965	0.425132181405684	0.539430147484029	1	5.41517321753259	1.45114876796744e-19	7.97134157604116e-17
ENSGALG00000039716	ensembl	1	NA	protein_coding	NA	5.28484937989241	39.5863711291118	113.993116825227	63.0183372005677	114.173740047922	2.90423924263044	7.31266076481966e-08	1.95352509003039e-06	4.3835979672012	1.29226519620418e-10	4.4279605494887e-09	3.58653512831359	5.03259282111532e-10	4.33641748086104e-08	1.47656894036959	1.50491239172535e-05	6.42227482926638e-05	0.662339718948144	0.00589947841918756	0.0487775313511189	-0.868677976354269	0.000830484999880339	0.00295691013325837	0.00687322837799541	0.98085110202379	1	-0.838370144874816	0.000844665960180871	0.00301228205478989
ENSGALG00000009520	ensembl	5	MARCH1	protein_coding	NA	116.322333130093	281.771552980532	129.716810215349	300.173476641997	142.359378794431	1.27998018647366	7.33940284159795e-08	1.95769382624596e-06	0.120575959168731	0.456078908347457	0.528718264916679	1.38143129108327	1.78970628805737e-09	1.00509447704385e-07	-1.1665453752329	1.84322282747282e-05	7.65821869590278e-05	0.0813540500011162	0.6042598488434	0.781080019646719	1.19674298564402	9.68857372507148e-06	7.0931174068849e-05	-0.126852725419599	0.602305729055969	1	1.11604262284068	4.7455158143947e-06	3.10676636817244e-05
ENSGALG00000026677	ensembl	1	F10	protein_coding	NA	97.6447754547384	264.229278047717	420.25968884224	317.159753149787	376.866197237054	1.43964817047298	7.39101917654571e-08	1.96843682477934e-06	2.07008805590888	1.37989012866379e-10	4.68256924356217e-09	1.7155157809491	1.67040807105554e-09	9.6139916834543e-08	0.620531062535348	0.00437921136240272	0.00933629803860704	0.255243583935906	0.195192557095256	0.412688810274286	-0.418059425740925	0.0355625099474859	0.0690127842632929	0.164603661815558	0.440573512105999	1	-0.383247293504556	0.0481001981015844	0.0973187479546099
ENSGALG00000017034	ensembl	5	FOXO1	protein_coding	NA	64.4066147083901	27.5947969102019	26.0987169131132	28.0933864605153	28.6012821332226	-1.21914983027147	7.40207498679679e-08	1.96843682477934e-06	-1.33733118542478	7.29537085915803e-06	3.33172327779371e-05	-1.18313318555193	8.82524410267773e-08	1.88947006747065e-06	-0.126003561433418	0.567871376104115	0.634444043501023	0.0163280364594944	0.911910103818528	0.965401166427763	0.0833712220893524	0.735795080368104	0.804741533269695	-0.120216113142225	0.744938747848819	1	0.116238181557776	0.691110715555956	0.779989994095833
ENSGALG00000014486	ensembl	6	TAPT1	protein_coding	NA	33.7066820166201	107.377421389146	36.7019591644736	108.377490786255	36.0107840701145	1.67436637883648	7.41972389336857e-08	1.97014964648992e-06	0.0881640457217347	0.58037430704819	0.647200378690166	1.69990046579369	2.11416159652677e-08	6.32019260948088e-07	-1.59286580235943	1.59253797496135e-06	9.26941474300351e-06	0.00512495662991063	0.982268338450916	1	1.54684690131878	2.63705584767894e-06	2.50157407935782e-05	0.0357180977001436	0.87859939896078	1	1.36653023106048	1.11437749363937e-06	8.63691692380639e-06
ENSGALG00000039533	ensembl	1	EFR3A	protein_coding	NA	45.3171799858241	92.7520223197099	45.8910282907199	111.420980548212	46.5299552915391	1.03774533602579	7.44008421710098e-08	1.97257617448267e-06	-0.0175745017547957	0.906911895805932	0.928300081784003	1.31301316938147	7.1373934740373e-09	2.76956076129421e-07	-1.06328787885585	3.69657537576705e-06	1.91169173154555e-05	0.255050521365032	0.0462741654543494	0.173175916618385	1.26289619594679	3.03342150203414e-06	2.7800564735535e-05	-0.0110419660556263	0.961224085721668	1	1.19896371158252	3.94230543382972e-06	2.6479879601016e-05
ENSGALG00000016959	ensembl	5	DGKH	protein_coding	NA	14.6572059748677	196.805561898186	608.113468401565	329.368739888394	583.202188938415	3.74761724862136	7.45601105402919e-08	1.97382172150188e-06	5.32938159722017	7.28304562882148e-10	1.64557704738361e-08	4.50291441621036	5.49309761985814e-07	7.78063416292235e-06	1.57885921620166	5.42022851915769e-07	3.73487953389862e-06	0.734656768845883	0.00292402360405432	0.0321387856880271	-0.893609201541144	0.00264482595355428	0.00789718882479653	0.0682323583550573	0.79205561013508	1	-1.09102436585052	3.05110630205923e-06	2.11650933613248e-05
ENSGALG00000017304	ensembl	6	PGM2L1	protein_coding	NA	24.5955067772011	10.135840067946	4.62356662128166	7.44079376343003	4.50870512048761	-1.274636118426	7.51914512407434e-08	1.98679422878623e-06	-2.44571147106813	2.15517366256343e-06	1.16529199140388e-05	-1.71125962482293	4.33204300293627e-08	1.08939416173983e-06	-1.18182822582805	0.00359041905156615	0.00785175243697808	-0.456966429811405	0.0262458661655452	0.121471783954174	0.662597971165261	0.128112959399665	0.199944029150965	0.04457440158053	0.935409822890024	1	0.835847019778579	0.0664882648593122	0.126472321144572
ENSGALG00000009012	ensembl	5	ZNF385B	protein_coding	NA	15.3883119531863	1.48668194666403	2.78209446073506	1.98590206063017	4.13246989116748	-3.36089158530113	7.52761950376395e-08	1.98679422878623e-06	-2.49658306293902	3.28959376366855e-05	0.000122405756091799	-2.93991615766184	3.21815899763136e-05	0.000221404300823342	0.857123026177557	0.143743288582919	0.197925703173315	0.404868696097534	0.485701527103342	0.696610757459412	-0.50700112131214	0.466251601918365	0.5662408911511	-0.562996477767715	0.376983969077546	1	-0.958783934447763	0.16955131492616	0.270083644202269
ENSGALG00000008257	ensembl	5	MERTK	protein_coding	NA	323.600378617847	114.048124321385	1.93793509124206	93.7874856450177	2.02172804816268	-1.50184686598404	7.57293188441178e-08	1.99575707142714e-06	-7.45673379323185	1.60830405757753e-08	1.99089920592239e-07	-1.7710618342379	9.81992703345085e-08	2.03555044096697e-06	-5.95875729329638	2.58359802549288e-07	2.02021735285204e-06	-0.289934963699841	0.206627200876841	0.428756931296046	5.60255542522302	5.20506439207641e-06	4.26946439029021e-05	-0.0469948816391166	0.952888516723356	1	5.66426878051147	4.18700497672085e-15	4.15814539439543e-13
ENSGALG00000038783	ensembl	2	ANXA4	protein_coding	NA	46.7390226008636	99.6307499524733	55.8329591594716	96.9755607607242	54.8580195432223	1.09501389297413	7.60113516706077e-08	2.00019092764362e-06	0.221287291966186	0.215794033228705	0.279240345595445	1.06756826713082	3.11124110217542e-06	3.18702774440789e-05	-0.880377174639036	3.01150138922558e-05	0.000117011873164914	-0.0479359065744662	0.695660648396598	0.844589260899458	0.781675036748636	0.000967052216522218	0.0033634435817229	0.0300610577140065	0.903613438191038	1	0.780983475861008	0.00207109918495808	0.00656433131503662
ENSGALG00000028204	ensembl	2	NA	protein_coding	NA	232.193645786328	815.657770989747	404.877859559266	560.138912759733	320.538364984595	1.81723368082862	7.64335231594377e-08	2.00592923697286e-06	0.772630206434874	0.00940805317158984	0.0179229173783685	1.28581439694132	1.73270278319843e-05	0.000132596645725129	-1.05590487695263	0.000246391388807256	0.000742765877628872	-0.551636473560328	0.000422734131890554	0.00906197630533189	0.458484589057311	0.0769881673826205	0.130715541992824	0.339472781844355	0.437217763154633	1	0.906354442222623	0.00873886466077669	0.0229066154200914
ENSGALG00000010921	ensembl	6	PKD2	protein_coding	NA	26.4560132415005	7.93403732392788	4.49671500328486	11.7675359053459	5.2208371778901	-1.73155358487029	7.64576509712036e-08	2.00592923697286e-06	-2.58338745957598	7.2870081084132e-09	1.03885667907289e-07	-1.14899071467477	0.00244656295010257	0.0082814718923364	-0.862547092463158	0.00795951329959127	0.0157576669422475	0.561811085555187	0.109417325003102	0.291880956619159	1.37412833249649	0.00326378045129468	0.00941275353123181	-0.207470353716178	0.600955320896665	1	0.65071761414228	0.123636342725652	0.209573735046432
ENSGALG00000010179	ensembl	5	RFX3	protein_coding	NA	7.48372946872586	2.06539712797733	3.98661877619202	2.20679680650417	3.99008463830954	-1.85263227768626	7.71121626845169e-08	2.02008583557144e-06	-0.940043561640746	0.000591959123110521	0.00156473044602056	-1.74611695979998	2.0892323291545e-07	3.67245258818778e-06	0.904172705424914	0.00793374057813678	0.015718670248912	0.0859065890030016	0.758409833553835	0.882207227129404	-0.870573844743671	0.0227428326778144	0.0475974710597186	0.000701967857025389	0.998672858667636	1	-0.778206156354976	0.146463352101767	0.240004922461533
ENSGALG00000010435	ensembl	7	RASGRP3	protein_coding	NA	139.652532703458	29.2635614851603	10.8927852783518	28.2183922659134	10.2960087948239	-2.25023047411445	7.84977404419284e-08	2.05332333554794e-06	-3.71716364455505	1.02083146744558e-07	8.94079498493194e-07	-2.29256004443967	2.06308249521117e-09	1.12688535529954e-07	-1.47356609417976	0.00163389325865797	0.00394026282078333	-0.062508214061152	0.791796298880026	0.90326702425147	1.34908777946523	0.00371242639070675	0.0104953546770893	0.0945465410442695	0.842797343299406	1	1.47068171960809	1.80217263522668e-05	0.000100471267307372
ENSGALG00000016894	ensembl	5	DNAJC3	protein_coding	NA	99.2797089646876	184.738090273767	42.542087670309	135.86550526973	45.8290985193679	0.898975423331022	7.89295711610586e-08	2.06155126577874e-06	-1.25559978394024	3.4341938305459e-07	2.45291585344721e-06	0.465755870113993	0.000725572190638207	0.00299462502161033	-2.16304829824262	3.92679395818579e-10	1.23039544023155e-08	-0.453232873578846	0.00159555015974957	0.0215237396130232	1.6563306148063	1.38730036992189e-07	2.37217567144815e-06	-0.09932364435658	0.663597286910716	1	1.5976447293572	1.70509612269447e-08	2.10331085226129e-07
ENSGALG00000037781	ensembl	2	GSR	protein_coding	NA	47.7729999237777	85.8248587684764	49.0893145359226	70.4923001687713	41.4733881552477	0.849086778709513	7.90731040958545e-08	2.06223594035153e-06	0.00653126909091571	0.969880520622404	0.977162824067211	0.576040076327604	0.000205021843179492	0.00104551028703485	-0.85190926515597	8.63257214341087e-05	0.000294602895595813	-0.293416947357594	0.0106287522605314	0.0691203134427009	0.507970939061751	0.0213222007485161	0.0452058430536022	0.246379183966533	0.385797797680881	1	0.706999391847495	0.00555158169700345	0.0154407758022036
ENSGALG00000012211	ensembl	5	PDLIM5	protein_coding	NA	71.9922268134504	154.475844944038	1016.97300290086	304.74590449324	1002.56568303768	1.1054276343319	7.95290788387676e-08	2.06866812223215e-06	3.78430631531008	2.40786118124202e-13	8.2990948713475e-11	2.09560091632878	3.88927021827083e-11	6.80726998223262e-09	2.67303136272804	2.06397479903255e-11	1.50541697167611e-09	0.970173604141504	1.28646674040423e-06	0.00047610743466282	-1.75644043304522	5.15463416929297e-08	1.11586403236246e-06	0.0275667499830394	0.899993975699447	1	-1.68443389780725	1.32818693754642e-09	2.24765230349581e-08
ENSGALG00000038875	ensembl	1	TMC6	protein_coding	NA	9.34498159286442	54.5949702054085	66.4583023639604	74.8997081263099	58.7129380200089	2.54561105357888	7.95551058498655e-08	2.06866812223215e-06	2.78586649938345	3.33401615096647e-08	3.58661786424043e-07	3.01121708414896	2.98469529815762e-08	8.22335014906186e-07	0.235073385136942	0.189101329987055	0.250983326677172	0.445972187325262	0.00586663971900987	0.0486807823066412	0.155648542905203	0.418598898169692	0.520745324276493	0.186532476785103	0.432786416035266	1	0.280101360910144	0.217992863202128	0.328944849288953
ENSGALG00000006795	ensembl	6	ABCG4	protein_coding	NA	19.6704003166578	2.32209579915361	0.270719529461899	3.56296693593409	0.342974132891257	-3.07477831592378	8.00637496026842e-08	2.07881918835448e-06	-6.14572302175633	6.94672340070336e-10	1.59411885035984e-08	-2.44945180887801	1.51067743075543e-06	1.78409528354401e-05	-3.10971337273459	0.000115377210893991	0.00038079245458028	0.605235240915266	0.146459940607924	0.347713781200173	3.65319115673251	4.90219199864236e-05	0.000268193996116201	-0.343777707331152	0.781158720197598	1	3.73224512948084	0.00296168333858472	0.00899144554847016
ENSGALG00000036543	ensembl	1	ZBTB38	protein_coding	NA	37.6983046063668	16.5342669233511	11.5185387448025	13.9000469022103	13.2531565665713	-1.18392606726147	8.0221616933588e-08	2.07984599182686e-06	-1.74181129964757	2.41230845724649e-07	1.82852773011983e-06	-1.42493107937717	3.5699770406102e-08	9.40825433580901e-07	-0.567116404784081	0.0220311559639307	0.0383429365875221	-0.261183640825405	0.133164883304797	0.327715616427014	0.249581936594053	0.361280476391156	0.463387385540393	-0.19734404202743	0.584394386350465	1	0.074762881018021	0.820154461393204	0.88080021569684
ENSGALG00000026225	ensembl	3	PSMD12	protein_coding	NA	46.5875515128138	99.9602222487695	65.3558216348474	127.843618800578	83.2516561463843	1.10497433267502	8.06335826628324e-08	2.08437811183422e-06	0.454272163335724	0.0205606694128895	0.035663651760388	1.46823410208203	8.09882964473271e-07	1.06958097291594e-05	-0.659209695382758	0.000555684235952063	0.00152837075568227	0.343542859242025	0.0376700770022409	0.151764223754378	0.946921601355444	0.000482256398427859	0.00187380702289233	-0.3468463332735	0.186998404622583	1	0.677430658694226	0.00258138900860947	0.00796203825115585
[truncated: 16,899 more rows]

## Sheet: O2_DEG_Analysis
gene_id	source	gene_version	gene_name	gene_biotype	phase	Mean CPM (Group: CSF1RplusGFPnone)	Mean CPM (Group: CSF1RplusGFPminus)	Mean CPM (Group:CSF1RminusGFPplus)	Mean CPM (Group:CSF1RplusGFPplus)	logFC (Group: CSF1RplusGFPminus vs CSF1RplusGFPnone)	PValue (Group: CSF1RplusGFPminus vs CSF1RplusGFPnone)	FDR (Group: CSF1RplusGFPminus vs CSF1RplusGFPnone)	logFC (Group:CSF1RminusGFPplus vs CSF1RplusGFPnone)	PValue (Group:CSF1RminusGFPplus vs CSF1RplusGFPnone)	FDR (Group:CSF1RminusGFPplus vs CSF1RplusGFPnone)	logFC (Group:CSF1RplusGFPplus vs CSF1RplusGFPnone)	PValue (Group:CSF1RplusGFPplus vs CSF1RplusGFPnone)	FDR (Group:CSF1RplusGFPplus vs CSF1RplusGFPnone)	logFC (Group:CSF1RminusGFPplus vs CSF1RplusGFPminus)	PValue (Group:CSF1RminusGFPplus vs CSF1RplusGFPminus)	FDR (Group:CSF1RminusGFPplus vs CSF1RplusGFPminus)	logFC (Group:CSF1RplusGFPplus vs CSF1RplusGFPminus)	PValue (Group:CSF1RplusGFPplus vs CSF1RplusGFPminus)	FDR (Group:CSF1RplusGFPplus vs CSF1RplusGFPminus)	logFC (Group:CSF1RplusGFPplus vs CSF1RminusGFPplus)	PValue (Group:CSF1RplusGFPplus vs CSF1RminusGFPplus)	FDR (Group:CSF1RplusGFPplus vs CSF1RminusGFPplus)
[truncated: 15,993 more rows]

[truncated: 2 more sheets: O1vsO2_CSF1RplusGFPplus_DEGs, O1vsO2_CSF1RnegGFPplus_DEGs]
